# Supplementary material for: (1-Acetyl­thio­urea-κS)bromido­bis(triphenyl­phosphane-κP)silver(I)
Source: Acta Crystallogr Sect E Struct Rep Online. 2012 Nov 17;68(Pt 12):m1506–7. doi: 10.1107/S1600536812045199 (PMC3588756; doi:10.1107/S1600536812045199)
Supplement: Supplementary file 1 [file e-68-m1506-sup1.cif]

##############################################################################
#                                                                            #
# This CIF contains the data in a paper accepted for publication in          #
# Acta Crystallographica Section E. It conforms to the requirements of       #
# Notes for Authors for Acta Crystallographica Section E, and has been       #
# peer reviewed under the auspices of the IUCr Commission on Journals.       #
#                                                                            #
# Full details of the Crystallographic Information File format               #
# are given in the paper "The Crystallographic Information File (CIF):       #
# a New Standard Archive File for Crystallography" by S. R. Hall, F. H.      #
# Allen and I. D. Brown [Acta Cryst. (1991), A47, 655-685].                  #
#                                                                            #
# The current version of the core CIF dictionary is obtainable from          #
# ftp://ftp.iucr.org/pub/cif_core.dic.                                       #
#                                                                            #
# Software is freely available for graphical display of the structure(s)     #
# in this CIF. For information consult the CIF software page                 #
# http://www.iucr.org/resources/cif/software.                                #
#                                                                            #
# This file may be used for bona fide research purposes within the           #
# scientific community so long as proper attribution is given to the journal # 
# article from which it was obtained.                                        #
#                                                                            #
##############################################################################
data_I
_audit_creation_method     SHELXL-97
_chemical_name_systematic
;
(1-Acetylthiourea-\k<i>S</i>)bromidobis(triphenylphosphane-\k<i>P</i>)silver(I)
;
_chemical_name_common     ?
_chemical_formula_moiety     'C39 H36 Ag Br N2 O P2 S'
_chemical_formula_sum     'C39 H36 Ag Br N2 O P2 S'
_chemical_formula_iupac     '[Ag Br (C3 H6 N2 O S) (C18 H15 P)2]'
_chemical_formula_weight     830.48
_chemical_melting_point     ?
_symmetry_cell_setting     triclinic
_symmetry_space_group_name_H-M     'P -1'
_symmetry_space_group_name_Hall     '-P 1'
loop_
    _symmetry_equiv_pos_as_xyz
    'x, y, z'
    '-x, -y, -z'
_cell_length_a     10.4684(12)
_cell_length_b     12.9898(14)
_cell_length_c     14.8354(16)
_cell_angle_alpha     71.091(2)
_cell_angle_beta     80.955(3)
_cell_angle_gamma     72.261(2)
_cell_volume     1813.9(3)
_cell_formula_units_Z     2
_cell_measurement_reflns_used     4019
_cell_measurement_theta_min     2.2895
_cell_measurement_theta_max     21.878
_cell_measurement_temperature     293(2)
_exptl_crystal_description     hexagon
_exptl_crystal_colour     colorless
_exptl_crystal_size_max     0.229
_exptl_crystal_size_mid     0.105
_exptl_crystal_size_min     0.024
_exptl_crystal_density_diffrn     1.521
_exptl_crystal_density_meas     ?
_exptl_crystal_density_method     'not measured'
_exptl_crystal_F_000     840
_exptl_absorpt_coefficient_mu     1.836
_exptl_absorpt_correction_type     multi-scan
_exptl_absorpt_process_details     '(SADABS; Bruker, 2003)'
_exptl_absorpt_correction_T_min     0.793
_exptl_absorpt_correction_T_max     0.957
_exptl_special_details     ?
_diffrn_ambient_temperature     293(2)
_diffrn_radiation_type     MoK\a
_diffrn_radiation_wavelength     0.71073
_diffrn_radiation_source     'fine-focus sealed tube'
_diffrn_radiation_monochromator     graphite
_diffrn_measurement_device_type     'Bruker SMART CCD'
_diffrn_measurement_method     'Frames, each covering 0.3 \% in \w'
_diffrn_detector_area_resol_mean     ?
_diffrn_reflns_number     25247
_diffrn_reflns_av_R_equivalents     0.0464
_diffrn_reflns_av_sigmaI/netI     0.0553
_diffrn_reflns_theta_min     1.45
_diffrn_reflns_theta_max     28.05
_diffrn_reflns_theta_full     28.05
_diffrn_measured_fraction_theta_max     0.997
_diffrn_measured_fraction_theta_full     0.997
_diffrn_reflns_limit_h_min     -13
_diffrn_reflns_limit_h_max     13
_diffrn_reflns_limit_k_min     -17
_diffrn_reflns_limit_k_max     17
_diffrn_reflns_limit_l_min     -19
_diffrn_reflns_limit_l_max     19
_diffrn_standards_number     ?
_diffrn_standards_interval_count     ?
_diffrn_standards_interval_time     ?
_diffrn_standards_decay_%     ?
_refine_special_details
;
Refinement of <i>F</i>^2^ against ALL reflections. The weighted <i>R</i>-factor
<i>wR</i> and goodness of fit <i>S</i> are based on <i>F</i>^2^, conventional
<i>R</i>-factors <i>R</i> are based on <i>F</i>, with <i>F</i> set to zero for
negative <i>F</i>^2^. The threshold expression of <i>F</i>^2^ >
\s(<i>F</i>^2^) is used only for calculating <i>R</i>-factors(gt) <i>etc</i>.
and is not relevant to the choice of reflections for refinement.
<i>R</i>-factors based on <i>F</i>^2^ are statistically about twice as large
as those based on <i>F</i>, and <i>R</i>- factors based on ALL data will be
even larger.
;
_reflns_number_total     8788
_reflns_number_gt     6789
_reflns_threshold_expression     I>2\s(I)
_refine_ls_structure_factor_coef     Fsqd
_refine_ls_matrix_type     full
_refine_ls_R_factor_all     0.0693
_refine_ls_R_factor_gt     0.0482
_refine_ls_wR_factor_gt     0.0913
_refine_ls_wR_factor_ref     0.0987
_refine_ls_goodness_of_fit_ref     1.072
_refine_ls_restrained_S_all     1.072
_refine_ls_number_reflns     8788
_refine_ls_number_parameters     434
_refine_ls_number_restraints     0
_refine_ls_hydrogen_treatment     mixed
_refine_ls_weighting_scheme     calc
_refine_ls_weighting_details
         'calc w=1/[\s^2^(Fo^2^)+(0.0377P)^2^+0.3327P] where P=(Fo^2^+2Fc^2^)/3'
_atom_sites_solution_hydrogens     geom
_atom_sites_solution_primary     direct
_atom_sites_solution_secondary     difmap
_refine_ls_shift/su_max     0.006
_refine_ls_shift/su_mean     0.000
_refine_diff_density_max     0.857
_refine_diff_density_min     -0.474
_refine_ls_extinction_method     none
_refine_ls_extinction_coef     ?
loop_
    _atom_type_symbol
    _atom_type_description
    _atom_type_scat_dispersion_real
    _atom_type_scat_dispersion_imag
    _atom_type_scat_source
    'C' 'C' 0.0033 0.0016
                         'International Tables Vol C Tables 4.2.6.8 and 6.1.1.4'
    'H' 'H' 0.0000 0.0000
                         'International Tables Vol C Tables 4.2.6.8 and 6.1.1.4'
    'N' 'N' 0.0061 0.0033
                         'International Tables Vol C Tables 4.2.6.8 and 6.1.1.4'
    'O' 'O' 0.0106 0.0060
                         'International Tables Vol C Tables 4.2.6.8 and 6.1.1.4'
    'P' 'P' 0.1023 0.0942
                         'International Tables Vol C Tables 4.2.6.8 and 6.1.1.4'
    'Br' 'Br' -0.2901 2.4595
                         'International Tables Vol C Tables 4.2.6.8 and 6.1.1.4'
    'Ag' 'Ag' -0.8971 1.1015
                         'International Tables Vol C Tables 4.2.6.8 and 6.1.1.4'
    'S' 'S' 0.1246 0.1234
                         'International Tables Vol C Tables 4.2.6.8 and 6.1.1.4'
_computing_data_collection     'SMART (Bruker, 1998)'
_computing_cell_refinement     'SAINT (Bruker, 2003)'
_computing_data_reduction     'SAINT (Bruker, 2003)'
_computing_structure_solution     'SHELXS97 (Sheldrick, 2008)'
_computing_structure_refinement     'SHELXL97 (Sheldrick, 2008)'
_computing_molecular_graphics     'Mercury (Macrae, 2008)'
_computing_publication_material
                        'SHELXL97 (Sheldrick, 2008) and publCIF (Westrip, 2010)'
loop_
    _atom_site_type_symbol
    _atom_site_label
    _atom_site_fract_x
    _atom_site_fract_y
    _atom_site_fract_z
    _atom_site_U_iso_or_equiv
    _atom_site_adp_type
    _atom_site_calc_flag
    _atom_site_refinement_flags
    _atom_site_occupancy
    _atom_site_symmetry_multiplicity
    _atom_site_disorder_assembly
    _atom_site_disorder_group
    C C1 0.2921(3) 0.4815(3) 0.4632(2) 0.0363(8) Uani d . 1 1 . .
    C C2 0.1877(4) 0.3499(3) 0.4337(3) 0.0442(9) Uani d . 1 1 . .
    C C3 0.0634(4) 0.3492(4) 0.3968(3) 0.0606(12) Uani d . 1 1 . .
    H H3A 0.0345 0.4173 0.3458 0.091 Uiso calc R 1 1 . .
    H H3B -0.0062 0.3450 0.4473 0.091 Uiso calc R 1 1 . .
    H H3C 0.0819 0.2849 0.3735 0.091 Uiso calc R 1 1 . .
    C C11 0.4784(3) 0.5721(3) 0.1742(2) 0.0351(7) Uani d . 1 1 . .
    C C12 0.5091(4) 0.4991(4) 0.2650(3) 0.0578(11) Uani d . 1 1 . .
    H H12 0.4436 0.4688 0.3053 0.069 Uiso calc R 1 1 . .
    C C13 0.6367(5) 0.4717(4) 0.2953(3) 0.0714(14) Uani d . 1 1 . .
    H H13 0.6566 0.4238 0.3563 0.086 Uiso calc R 1 1 . .
    C C14 0.7332(5) 0.5144(4) 0.2361(4) 0.0726(15) Uani d . 1 1 . .
    H H14 0.8183 0.4977 0.2572 0.087 Uiso calc R 1 1 . .
    C C15 0.7052(4) 0.5817(4) 0.1460(4) 0.0688(14) Uani d . 1 1 . .
    H H15 0.7726 0.6080 0.1049 0.083 Uiso calc R 1 1 . .
    C C16 0.5786(4) 0.6112(3) 0.1150(3) 0.0498(10) Uani d . 1 1 . .
    H H16 0.5608 0.6580 0.0534 0.060 Uiso calc R 1 1 . .
    C C21 0.2525(3) 0.5013(3) 0.1451(2) 0.0354(8) Uani d . 1 1 . .
    C C22 0.3421(4) 0.3957(3) 0.1521(3) 0.0504(10) Uani d . 1 1 . .
    H H22 0.4314 0.3827 0.1636 0.060 Uiso calc R 1 1 . .
    C C23 0.2986(5) 0.3098(3) 0.1421(3) 0.0618(12) Uani d . 1 1 . .
    H H23 0.3590 0.2391 0.1474 0.074 Uiso calc R 1 1 . .
    C C24 0.1689(5) 0.3270(3) 0.1245(3) 0.0562(11) Uani d . 1 1 . .
    H H24 0.1415 0.2690 0.1164 0.067 Uiso calc R 1 1 . .
    C C25 0.0787(4) 0.4309(4) 0.1189(3) 0.0542(10) Uani d . 1 1 . .
    H H25 -0.0102 0.4432 0.1070 0.065 Uiso calc R 1 1 . .
    C C26 0.1194(4) 0.5168(3) 0.1309(3) 0.0463(9) Uani d . 1 1 . .
    H H26 0.0570 0.5858 0.1295 0.056 Uiso calc R 1 1 . .
    C C31 0.3048(3) 0.7054(3) 0.0206(2) 0.0328(7) Uani d . 1 1 . .
    C C32 0.2915(4) 0.6632(3) -0.0513(3) 0.0430(9) Uani d . 1 1 . .
    H H32 0.2832 0.5901 -0.0361 0.052 Uiso calc R 1 1 . .
    C C33 0.2906(4) 0.7293(4) -0.1451(3) 0.0540(10) Uani d . 1 1 . .
    H H33 0.2794 0.7011 -0.1926 0.065 Uiso calc R 1 1 . .
    C C34 0.3062(4) 0.8366(3) -0.1691(3) 0.0537(10) Uani d . 1 1 . .
    H H34 0.3068 0.8803 -0.2326 0.064 Uiso calc R 1 1 . .
    C C35 0.3209(4) 0.8786(3) -0.0989(3) 0.0524(10) Uani d . 1 1 . .
    H H35 0.3321 0.9508 -0.1148 0.063 Uiso calc R 1 1 . .
    C C36 0.3189(4) 0.8133(3) -0.0038(3) 0.0433(9) Uani d . 1 1 . .
    H H36 0.3271 0.8427 0.0437 0.052 Uiso calc R 1 1 . .
    C C41 0.0368(3) 0.9939(3) 0.3172(2) 0.0302(7) Uani d . 1 1 . .
    C C42 0.0004(4) 1.1104(3) 0.3034(3) 0.0411(8) Uani d . 1 1 . .
    H H42 0.0479 1.1553 0.2573 0.049 Uiso calc R 1 1 . .
    C C43 -0.1053(4) 1.1592(3) 0.3575(3) 0.0457(9) Uani d . 1 1 . .
    H H43 -0.1293 1.2370 0.3475 0.055 Uiso calc R 1 1 . .
    C C44 -0.1755(4) 1.0938(3) 0.4262(3) 0.0491(10) Uani d . 1 1 . .
    H H44 -0.2455 1.1268 0.4636 0.059 Uiso calc R 1 1 . .
    C C45 -0.1417(4) 0.9795(3) 0.4393(3) 0.0487(9) Uani d . 1 1 . .
    H H45 -0.1905 0.9354 0.4848 0.058 Uiso calc R 1 1 . .
    C C46 -0.0356(3) 0.9293(3) 0.3853(2) 0.0387(8) Uani d . 1 1 . .
    H H46 -0.0131 0.8517 0.3951 0.046 Uiso calc R 1 1 . .
    C C51 0.1781(3) 1.0222(2) 0.1304(2) 0.0301(7) Uani d . 1 1 . .
    C C52 0.0624(4) 1.0633(3) 0.0812(3) 0.0438(9) Uani d . 1 1 . .
    H H52 -0.0163 1.0452 0.1109 0.053 Uiso calc R 1 1 . .
    C C53 0.0641(4) 1.1315(3) -0.0127(3) 0.0516(10) Uani d . 1 1 . .
    H H53 -0.0140 1.1589 -0.0454 0.062 Uiso calc R 1 1 . .
    C C54 0.1780(4) 1.1589(3) -0.0578(3) 0.0515(10) Uani d . 1 1 . .
    H H54 0.1782 1.2041 -0.1209 0.062 Uiso calc R 1 1 . .
    C C55 0.2930(4) 1.1189(3) -0.0090(3) 0.0473(9) Uani d . 1 1 . .
    H H55 0.3712 1.1377 -0.0392 0.057 Uiso calc R 1 1 . .
    C C56 0.2931(3) 1.0513(3) 0.0842(2) 0.0363(8) Uani d . 1 1 . .
    H H56 0.3715 1.0248 0.1165 0.044 Uiso calc R 1 1 . .
    C C61 0.3312(3) 0.9188(3) 0.2940(2) 0.0362(8) Uani d . 1 1 . .
    C C62 0.3421(4) 0.9981(4) 0.3328(3) 0.0518(10) Uani d . 1 1 . .
    H H62 0.2660 1.0544 0.3421 0.062 Uiso calc R 1 1 . .
    C C63 0.4655(5) 0.9950(5) 0.3584(3) 0.0730(14) Uani d . 1 1 . .
    H H63 0.4720 1.0479 0.3860 0.088 Uiso calc R 1 1 . .
    C C64 0.5777(5) 0.9131(5) 0.3424(3) 0.0753(16) Uani d . 1 1 . .
    H H64 0.6607 0.9116 0.3585 0.090 Uiso calc R 1 1 . .
    C C65 0.5697(4) 0.8343(4) 0.3034(3) 0.0675(14) Uani d . 1 1 . .
    H H65 0.6468 0.7798 0.2923 0.081 Uiso calc R 1 1 . .
    C C66 0.4461(4) 0.8355(3) 0.2802(3) 0.0497(10) Uani d . 1 1 . .
    H H66 0.4398 0.7802 0.2553 0.060 Uiso calc R 1 1 . .
    N N1 0.3869(4) 0.3971(3) 0.5087(3) 0.0552(10) Uani d . 1 1 . .
    N N2 0.1933(3) 0.4553(2) 0.4313(2) 0.0374(7) Uani d . 1 1 . .
    O O 0.2771(3) 0.2643(2) 0.4627(2) 0.0635(8) Uani d . 1 1 . .
    P P1 0.30183(8) 0.62370(7) 0.14657(6) 0.03201(19) Uani d . 1 1 . .
    P P2 0.17669(8) 0.92148(7) 0.25006(6) 0.03023(19) Uani d . 1 1 . .
    Br Br -0.05776(3) 0.67299(3) 0.31620(3) 0.04306(11) Uani d . 1 1 . .
    Ag Ag 0.17151(3) 0.73006(2) 0.258501(19) 0.03744(9) Uani d . 1 1 . .
    S S 0.28951(9) 0.61787(8) 0.43976(7) 0.0431(2) Uani d . 1 1 . .
    H H1A 0.450(4) 0.408(3) 0.529(3) 0.052 Uiso d . 1 1 . .
    H H1B 0.382(4) 0.331(3) 0.517(3) 0.052 Uiso d . 1 1 . .
    H H2 0.128(4) 0.515(3) 0.404(3) 0.052 Uiso d . 1 1 . .
loop_
    _atom_site_aniso_label
    _atom_site_aniso_U_11
    _atom_site_aniso_U_22
    _atom_site_aniso_U_33
    _atom_site_aniso_U_12
    _atom_site_aniso_U_13
    _atom_site_aniso_U_23
    C1 0.0368(18) 0.046(2) 0.0252(17) -0.0178(16) -0.0045(14) -0.0012(15)
    C2 0.054(2) 0.042(2) 0.038(2) -0.0211(19) -0.0063(17) -0.0033(17)
    C3 0.067(3) 0.055(3) 0.068(3) -0.031(2) -0.023(2) -0.008(2)
    C11 0.0319(17) 0.0379(19) 0.038(2) -0.0045(15) -0.0027(15) -0.0193(16)
    C12 0.046(2) 0.077(3) 0.038(2) 0.004(2) -0.0008(18) -0.019(2)
    C13 0.060(3) 0.094(4) 0.049(3) 0.015(3) -0.020(2) -0.033(3)
    C14 0.050(3) 0.077(3) 0.108(4) 0.001(2) -0.040(3) -0.051(3)
    C15 0.039(2) 0.055(3) 0.112(4) -0.015(2) -0.012(3) -0.018(3)
    C16 0.038(2) 0.044(2) 0.065(3) -0.0131(17) -0.0085(19) -0.0074(19)
    C21 0.0371(18) 0.0353(18) 0.0341(19) -0.0126(15) 0.0032(15) -0.0106(15)
    C22 0.042(2) 0.039(2) 0.066(3) -0.0064(17) -0.0017(19) -0.0162(19)
    C23 0.073(3) 0.032(2) 0.076(3) -0.010(2) 0.005(2) -0.020(2)
    C24 0.072(3) 0.047(2) 0.060(3) -0.035(2) 0.017(2) -0.022(2)
    C25 0.051(2) 0.064(3) 0.061(3) -0.030(2) 0.004(2) -0.024(2)
    C26 0.040(2) 0.043(2) 0.059(2) -0.0098(17) -0.0002(18) -0.0212(19)
    C31 0.0282(16) 0.0327(17) 0.0338(18) -0.0023(14) -0.0004(14) -0.0112(14)
    C32 0.051(2) 0.039(2) 0.039(2) -0.0110(17) -0.0039(17) -0.0128(17)
    C33 0.057(3) 0.061(3) 0.047(2) -0.010(2) -0.0082(19) -0.023(2)
    C34 0.054(2) 0.053(3) 0.040(2) -0.006(2) -0.0013(19) -0.0033(19)
    C35 0.065(3) 0.037(2) 0.050(2) -0.0157(19) 0.000(2) -0.0058(18)
    C36 0.051(2) 0.037(2) 0.045(2) -0.0139(17) -0.0014(17) -0.0160(17)
    C41 0.0274(16) 0.0327(17) 0.0319(17) -0.0072(13) -0.0041(13) -0.0113(14)
    C42 0.044(2) 0.0351(19) 0.044(2) -0.0126(16) -0.0033(17) -0.0086(16)
    C43 0.050(2) 0.035(2) 0.053(2) -0.0031(17) -0.0079(19) -0.0191(18)
    C44 0.045(2) 0.064(3) 0.046(2) -0.011(2) 0.0046(18) -0.032(2)
    C45 0.048(2) 0.063(3) 0.041(2) -0.026(2) 0.0097(18) -0.0187(19)
    C46 0.046(2) 0.0371(19) 0.0350(19) -0.0133(16) 0.0032(16) -0.0136(15)
    C51 0.0344(17) 0.0227(15) 0.0321(17) -0.0071(13) -0.0026(14) -0.0071(13)
    C52 0.038(2) 0.049(2) 0.044(2) -0.0086(17) -0.0066(16) -0.0130(18)
    C53 0.053(2) 0.050(2) 0.047(2) -0.0028(19) -0.022(2) -0.0093(19)
    C54 0.073(3) 0.041(2) 0.035(2) -0.012(2) -0.008(2) -0.0046(17)
    C55 0.053(2) 0.042(2) 0.042(2) -0.0199(18) 0.0059(18) -0.0045(17)
    C56 0.0356(18) 0.0343(18) 0.039(2) -0.0118(15) -0.0044(15) -0.0078(15)
    C61 0.0359(18) 0.0413(19) 0.0273(17) -0.0137(16) -0.0052(14) -0.0003(15)
    C62 0.051(2) 0.064(3) 0.045(2) -0.022(2) -0.0082(18) -0.014(2)
    C63 0.079(3) 0.092(4) 0.061(3) -0.048(3) -0.023(3) -0.010(3)
    C64 0.056(3) 0.094(4) 0.067(3) -0.039(3) -0.033(2) 0.018(3)
    C65 0.040(2) 0.069(3) 0.070(3) -0.017(2) -0.014(2) 0.017(2)
    C66 0.038(2) 0.046(2) 0.053(2) -0.0088(17) -0.0085(18) 0.0016(18)
    N1 0.057(2) 0.046(2) 0.059(2) -0.0193(18) -0.0294(18) 0.0071(17)
    N2 0.0371(16) 0.0326(16) 0.0386(17) -0.0117(13) -0.0124(13) 0.0014(13)
    O 0.069(2) 0.0395(16) 0.078(2) -0.0117(15) -0.0264(17) -0.0056(15)
    P1 0.0298(4) 0.0328(5) 0.0343(5) -0.0073(4) -0.0003(4) -0.0129(4)
    P2 0.0297(4) 0.0281(4) 0.0315(5) -0.0083(3) -0.0012(3) -0.0068(3)
    Br 0.02998(18) 0.0510(2) 0.0468(2) -0.01327(16) -0.00403(15) -0.00963(17)
    Ag 0.03723(15) 0.03262(15) 0.04341(17) -0.01155(11) 0.00531(11) -0.01416(12)
    S 0.0478(5) 0.0414(5) 0.0426(5) -0.0164(4) -0.0160(4) -0.0054(4)
_geom_special_details
;
All e.s.d.'s (except the e.s.d. in the dihedral angle between two l.s. planes)
are estimated using the full covariance matrix. The cell e.s.d.'s are taken
into account individually in the estimation of e.s.d.'s in distances, angles
and torsion angles; correlations between e.s.d.'s in cell parameters are only
used when they are defined by crystal symmetry. An approximate (isotropic)
treatment of cell e.s.d.'s is used for estimating e.s.d.'s involving l.s.
planes.
;
loop_
    _geom_bond_atom_site_label_1
    _geom_bond_atom_site_label_2
    _geom_bond_site_symmetry_2
    _geom_bond_distance
    _geom_bond_publ_flag
    C1 N1 . 1.308(4) ?
    C1 N2 . 1.373(4) ?
    C1 S . 1.683(4) ?
    C2 O . 1.216(4) ?
    C2 N2 . 1.377(4) ?
    C2 C3 . 1.492(5) ?
    C3 H3A . 0.9600 ?
    C3 H3B . 0.9600 ?
    C3 H3C . 0.9600 ?
    C11 C16 . 1.369(5) ?
    C11 C12 . 1.393(5) ?
    C11 P1 . 1.828(3) ?
    C12 C13 . 1.381(6) ?
    C12 H12 . 0.9300 ?
    C13 C14 . 1.360(7) ?
    C13 H13 . 0.9300 ?
    C14 C15 . 1.358(7) ?
    C14 H14 . 0.9300 ?
    C15 C16 . 1.372(5) ?
    C15 H15 . 0.9300 ?
    C16 H16 . 0.9300 ?
    C21 C26 . 1.385(5) ?
    C21 C22 . 1.388(5) ?
    C21 P1 . 1.822(3) ?
    C22 C23 . 1.383(5) ?
    C22 H22 . 0.9300 ?
    C23 C24 . 1.359(6) ?
    C23 H23 . 0.9300 ?
    C24 C25 . 1.377(6) ?
    C24 H24 . 0.9300 ?
    C25 C26 . 1.379(5) ?
    C25 H25 . 0.9300 ?
    C26 H26 . 0.9300 ?
    C31 C36 . 1.377(5) ?
    C31 C32 . 1.390(5) ?
    C31 P1 . 1.827(3) ?
    C32 C33 . 1.377(5) ?
    C32 H32 . 0.9300 ?
    C33 C34 . 1.377(6) ?
    C33 H33 . 0.9300 ?
    C34 C35 . 1.369(6) ?
    C34 H34 . 0.9300 ?
    C35 C36 . 1.392(5) ?
    C35 H35 . 0.9300 ?
    C36 H36 . 0.9300 ?
    C41 C46 . 1.377(4) ?
    C41 C42 . 1.397(4) ?
    C41 P2 . 1.825(3) ?
    C42 C43 . 1.376(5) ?
    C42 H42 . 0.9300 ?
    C43 C44 . 1.373(5) ?
    C43 H43 . 0.9300 ?
    C44 C45 . 1.372(5) ?
    C44 H44 . 0.9300 ?
    C45 C46 . 1.385(5) ?
    C45 H45 . 0.9300 ?
    C46 H46 . 0.9300 ?
    C51 C56 . 1.383(4) ?
    C51 C52 . 1.385(4) ?
    C51 P2 . 1.833(3) ?
    C52 C53 . 1.388(5) ?
    C52 H52 . 0.9300 ?
    C53 C54 . 1.361(6) ?
    C53 H53 . 0.9300 ?
    C54 C55 . 1.375(5) ?
    C54 H54 . 0.9300 ?
    C55 C56 . 1.378(5) ?
    C55 H55 . 0.9300 ?
    C56 H56 . 0.9300 ?
    C61 C62 . 1.371(5) ?
    C61 C66 . 1.390(5) ?
    C61 P2 . 1.823(3) ?
    C62 C63 . 1.388(6) ?
    C62 H62 . 0.9300 ?
    C63 C64 . 1.372(7) ?
    C63 H63 . 0.9300 ?
    C64 C65 . 1.357(7) ?
    C64 H64 . 0.9300 ?
    C65 C66 . 1.385(5) ?
    C65 H65 . 0.9300 ?
    C66 H66 . 0.9300 ?
    N1 H1A . 0.84(4) ?
    N1 H1B . 0.84(4) ?
    N2 H2 . 0.89(4) ?
    P1 Ag . 2.4807(9) ?
    P2 Ag . 2.4657(9) ?
    Br Ag . 2.6588(5) ?
    Ag S . 2.8789(10) ?
loop_
    _geom_angle_atom_site_label_1
    _geom_angle_atom_site_label_2
    _geom_angle_atom_site_label_3
    _geom_angle_site_symmetry_1
    _geom_angle_site_symmetry_3
    _geom_angle
    _geom_angle_publ_flag
    N1 C1 N2 . . 117.2(3) ?
    N1 C1 S . . 123.2(3) ?
    N2 C1 S . . 119.6(3) ?
    O C2 N2 . . 122.8(3) ?
    O C2 C3 . . 122.6(4) ?
    N2 C2 C3 . . 114.5(3) ?
    C2 C3 H3A . . 109.5 ?
    C2 C3 H3B . . 109.5 ?
    H3A C3 H3B . . 109.5 ?
    C2 C3 H3C . . 109.5 ?
    H3A C3 H3C . . 109.5 ?
    H3B C3 H3C . . 109.5 ?
    C16 C11 C12 . . 118.6(3) ?
    C16 C11 P1 . . 123.5(3) ?
    C12 C11 P1 . . 117.5(3) ?
    C13 C12 C11 . . 120.0(4) ?
    C13 C12 H12 . . 120.0 ?
    C11 C12 H12 . . 120.0 ?
    C14 C13 C12 . . 120.1(4) ?
    C14 C13 H13 . . 119.9 ?
    C12 C13 H13 . . 119.9 ?
    C15 C14 C13 . . 119.9(4) ?
    C15 C14 H14 . . 120.0 ?
    C13 C14 H14 . . 120.0 ?
    C14 C15 C16 . . 120.8(5) ?
    C14 C15 H15 . . 119.6 ?
    C16 C15 H15 . . 119.6 ?
    C11 C16 C15 . . 120.4(4) ?
    C11 C16 H16 . . 119.8 ?
    C15 C16 H16 . . 119.8 ?
    C26 C21 C22 . . 118.5(3) ?
    C26 C21 P1 . . 117.7(3) ?
    C22 C21 P1 . . 123.6(3) ?
    C23 C22 C21 . . 119.9(4) ?
    C23 C22 H22 . . 120.0 ?
    C21 C22 H22 . . 120.0 ?
    C24 C23 C22 . . 121.2(4) ?
    C24 C23 H23 . . 119.4 ?
    C22 C23 H23 . . 119.4 ?
    C23 C24 C25 . . 119.4(4) ?
    C23 C24 H24 . . 120.3 ?
    C25 C24 H24 . . 120.3 ?
    C24 C25 C26 . . 120.3(4) ?
    C24 C25 H25 . . 119.9 ?
    C26 C25 H25 . . 119.9 ?
    C25 C26 C21 . . 120.6(4) ?
    C25 C26 H26 . . 119.7 ?
    C21 C26 H26 . . 119.7 ?
    C36 C31 C32 . . 118.9(3) ?
    C36 C31 P1 . . 118.8(3) ?
    C32 C31 P1 . . 122.3(3) ?
    C33 C32 C31 . . 120.2(3) ?
    C33 C32 H32 . . 119.9 ?
    C31 C32 H32 . . 119.9 ?
    C34 C33 C32 . . 120.7(4) ?
    C34 C33 H33 . . 119.7 ?
    C32 C33 H33 . . 119.7 ?
    C35 C34 C33 . . 119.7(4) ?
    C35 C34 H34 . . 120.2 ?
    C33 C34 H34 . . 120.2 ?
    C34 C35 C36 . . 120.0(4) ?
    C34 C35 H35 . . 120.0 ?
    C36 C35 H35 . . 120.0 ?
    C31 C36 C35 . . 120.6(3) ?
    C31 C36 H36 . . 119.7 ?
    C35 C36 H36 . . 119.7 ?
    C46 C41 C42 . . 118.7(3) ?
    C46 C41 P2 . . 117.8(2) ?
    C42 C41 P2 . . 123.5(3) ?
    C43 C42 C41 . . 120.4(3) ?
    C43 C42 H42 . . 119.8 ?
    C41 C42 H42 . . 119.8 ?
    C44 C43 C42 . . 120.4(3) ?
    C44 C43 H43 . . 119.8 ?
    C42 C43 H43 . . 119.8 ?
    C45 C44 C43 . . 119.6(3) ?
    C45 C44 H44 . . 120.2 ?
    C43 C44 H44 . . 120.2 ?
    C44 C45 C46 . . 120.5(4) ?
    C44 C45 H45 . . 119.7 ?
    C46 C45 H45 . . 119.7 ?
    C41 C46 C45 . . 120.3(3) ?
    C41 C46 H46 . . 119.8 ?
    C45 C46 H46 . . 119.8 ?
    C56 C51 C52 . . 118.6(3) ?
    C56 C51 P2 . . 122.6(2) ?
    C52 C51 P2 . . 118.6(3) ?
    C51 C52 C53 . . 119.9(3) ?
    C51 C52 H52 . . 120.1 ?
    C53 C52 H52 . . 120.1 ?
    C54 C53 C52 . . 121.1(4) ?
    C54 C53 H53 . . 119.4 ?
    C52 C53 H53 . . 119.4 ?
    C53 C54 C55 . . 119.3(4) ?
    C53 C54 H54 . . 120.4 ?
    C55 C54 H54 . . 120.4 ?
    C54 C55 C56 . . 120.4(3) ?
    C54 C55 H55 . . 119.8 ?
    C56 C55 H55 . . 119.8 ?
    C55 C56 C51 . . 120.8(3) ?
    C55 C56 H56 . . 119.6 ?
    C51 C56 H56 . . 119.6 ?
    C62 C61 C66 . . 118.9(3) ?
    C62 C61 P2 . . 124.0(3) ?
    C66 C61 P2 . . 116.9(3) ?
    C61 C62 C63 . . 120.7(4) ?
    C61 C62 H62 . . 119.7 ?
    C63 C62 H62 . . 119.7 ?
    C64 C63 C62 . . 119.3(5) ?
    C64 C63 H63 . . 120.4 ?
    C62 C63 H63 . . 120.4 ?
    C65 C64 C63 . . 121.2(4) ?
    C65 C64 H64 . . 119.4 ?
    C63 C64 H64 . . 119.4 ?
    C64 C65 C66 . . 119.6(5) ?
    C64 C65 H65 . . 120.2 ?
    C66 C65 H65 . . 120.2 ?
    C65 C66 C61 . . 120.4(4) ?
    C65 C66 H66 . . 119.8 ?
    C61 C66 H66 . . 119.8 ?
    C1 N1 H1A . . 121(3) ?
    C1 N1 H1B . . 118(3) ?
    H1A N1 H1B . . 121(4) ?
    C1 N2 C2 . . 127.6(3) ?
    C1 N2 H2 . . 114(2) ?
    C2 N2 H2 . . 118(2) ?
    C21 P1 C31 . . 102.81(15) ?
    C21 P1 C11 . . 106.31(15) ?
    C31 P1 C11 . . 104.27(15) ?
    C21 P1 Ag . . 117.41(11) ?
    C31 P1 Ag . . 115.68(10) ?
    C11 P1 Ag . . 109.20(11) ?
    C61 P2 C41 . . 107.17(15) ?
    C61 P2 C51 . . 101.85(14) ?
    C41 P2 C51 . . 104.63(14) ?
    C61 P2 Ag . . 111.47(12) ?
    C41 P2 Ag . . 114.18(10) ?
    C51 P2 Ag . . 116.42(10) ?
    P2 Ag P1 . . 124.52(3) ?
    P2 Ag Br . . 118.59(2) ?
    P1 Ag Br . . 108.96(2) ?
    P2 Ag S . . 96.12(3) ?
    P1 Ag S . . 106.75(3) ?
    Br Ag S . . 95.21(2) ?
    C1 S Ag . . 104.87(12) ?
loop_
    _geom_torsion_atom_site_label_1
    _geom_torsion_atom_site_label_2
    _geom_torsion_atom_site_label_3
    _geom_torsion_atom_site_label_4
    _geom_torsion_site_symmetry_1
    _geom_torsion_site_symmetry_2
    _geom_torsion_site_symmetry_3
    _geom_torsion_site_symmetry_4
    _geom_torsion
    _geom_torsion_publ_flag
    C16 C11 C12 C13 . . . . 3.0(6) ?
    P1 C11 C12 C13 . . . . -169.7(3) ?
    C11 C12 C13 C14 . . . . -1.0(7) ?
    C12 C13 C14 C15 . . . . -1.9(7) ?
    C13 C14 C15 C16 . . . . 2.8(7) ?
    C12 C11 C16 C15 . . . . -2.1(6) ?
    P1 C11 C16 C15 . . . . 170.1(3) ?
    C14 C15 C16 C11 . . . . -0.7(7) ?
    C26 C21 C22 C23 . . . . 2.0(6) ?
    P1 C21 C22 C23 . . . . -174.4(3) ?
    C21 C22 C23 C24 . . . . 0.5(7) ?
    C22 C23 C24 C25 . . . . -1.5(7) ?
    C23 C24 C25 C26 . . . . 0.0(6) ?
    C24 C25 C26 C21 . . . . 2.5(6) ?
    C22 C21 C26 C25 . . . . -3.5(6) ?
    P1 C21 C26 C25 . . . . 173.1(3) ?
    C36 C31 C32 C33 . . . . -0.9(5) ?
    P1 C31 C32 C33 . . . . 178.2(3) ?
    C31 C32 C33 C34 . . . . 1.6(6) ?
    C32 C33 C34 C35 . . . . -0.9(6) ?
    C33 C34 C35 C36 . . . . -0.5(6) ?
    C32 C31 C36 C35 . . . . -0.5(5) ?
    P1 C31 C36 C35 . . . . -179.6(3) ?
    C34 C35 C36 C31 . . . . 1.2(6) ?
    C46 C41 C42 C43 . . . . 0.5(5) ?
    P2 C41 C42 C43 . . . . -179.2(3) ?
    C41 C42 C43 C44 . . . . 0.5(6) ?
    C42 C43 C44 C45 . . . . -1.5(6) ?
    C43 C44 C45 C46 . . . . 1.5(6) ?
    C42 C41 C46 C45 . . . . -0.5(5) ?
    P2 C41 C46 C45 . . . . 179.2(3) ?
    C44 C45 C46 C41 . . . . -0.5(6) ?
    C56 C51 C52 C53 . . . . 0.3(5) ?
    P2 C51 C52 C53 . . . . -174.1(3) ?
    C51 C52 C53 C54 . . . . 0.1(6) ?
    C52 C53 C54 C55 . . . . -0.5(6) ?
    C53 C54 C55 C56 . . . . 0.4(6) ?
    C54 C55 C56 C51 . . . . 0.0(5) ?
    C52 C51 C56 C55 . . . . -0.4(5) ?
    P2 C51 C56 C55 . . . . 173.8(3) ?
    C66 C61 C62 C63 . . . . -0.3(6) ?
    P2 C61 C62 C63 . . . . -175.3(3) ?
    C61 C62 C63 C64 . . . . 1.5(7) ?
    C62 C63 C64 C65 . . . . -1.0(7) ?
    C63 C64 C65 C66 . . . . -0.7(7) ?
    C64 C65 C66 C61 . . . . 2.0(6) ?
    C62 C61 C66 C65 . . . . -1.5(5) ?
    P2 C61 C66 C65 . . . . 173.9(3) ?
    N1 C1 N2 C2 . . . . -6.3(5) ?
    S C1 N2 C2 . . . . 171.7(3) ?
    O C2 N2 C1 . . . . -3.1(6) ?
    C3 C2 N2 C1 . . . . 177.6(4) ?
    C26 C21 P1 C31 . . . . -74.3(3) ?
    C22 C21 P1 C31 . . . . 102.0(3) ?
    C26 C21 P1 C11 . . . . 176.4(3) ?
    C22 C21 P1 C11 . . . . -7.2(4) ?
    C26 C21 P1 Ag . . . . 53.9(3) ?
    C22 C21 P1 Ag . . . . -129.8(3) ?
    C36 C31 P1 C21 . . . . 170.3(3) ?
    C32 C31 P1 C21 . . . . -8.7(3) ?
    C36 C31 P1 C11 . . . . -78.9(3) ?
    C32 C31 P1 C11 . . . . 102.0(3) ?
    C36 C31 P1 Ag . . . . 41.1(3) ?
    C32 C31 P1 Ag . . . . -138.0(3) ?
    C16 C11 P1 C21 . . . . 120.5(3) ?
    C12 C11 P1 C21 . . . . -67.2(3) ?
    C16 C11 P1 C31 . . . . 12.2(3) ?
    C12 C11 P1 C31 . . . . -175.4(3) ?
    C16 C11 P1 Ag . . . . -112.0(3) ?
    C12 C11 P1 Ag . . . . 60.4(3) ?
    C62 C61 P2 C41 . . . . -27.7(3) ?
    C66 C61 P2 C41 . . . . 157.2(3) ?
    C62 C61 P2 C51 . . . . 81.9(3) ?
    C66 C61 P2 C51 . . . . -93.2(3) ?
    C62 C61 P2 Ag . . . . -153.3(3) ?
    C66 C61 P2 Ag . . . . 31.6(3) ?
    C46 C41 P2 C61 . . . . -106.6(3) ?
    C42 C41 P2 C61 . . . . 73.0(3) ?
    C46 C41 P2 C51 . . . . 145.7(3) ?
    C42 C41 P2 C51 . . . . -34.6(3) ?
    C46 C41 P2 Ag . . . . 17.3(3) ?
    C42 C41 P2 Ag . . . . -163.1(2) ?
    C56 C51 P2 C61 . . . . 18.1(3) ?
    C52 C51 P2 C61 . . . . -167.6(3) ?
    C56 C51 P2 C41 . . . . 129.6(3) ?
    C52 C51 P2 C41 . . . . -56.1(3) ?
    C56 C51 P2 Ag . . . . -103.3(3) ?
    C52 C51 P2 Ag . . . . 70.9(3) ?
    C61 P2 Ag P1 . . . . -75.65(12) ?
    C41 P2 Ag P1 . . . . 162.73(11) ?
    C51 P2 Ag P1 . . . . 40.57(12) ?
    C61 P2 Ag Br . . . . 138.88(12) ?
    C41 P2 Ag Br . . . . 17.26(12) ?
    C51 P2 Ag Br . . . . -104.90(11) ?
    C61 P2 Ag S . . . . 39.53(12) ?
    C41 P2 Ag S . . . . -82.09(11) ?
    C51 P2 Ag S . . . . 155.75(12) ?
    C21 P1 Ag P2 . . . . -164.49(13) ?
    C31 P1 Ag P2 . . . . -42.71(13) ?
    C11 P1 Ag P2 . . . . 74.48(13) ?
    C21 P1 Ag Br . . . . -16.24(13) ?
    C31 P1 Ag Br . . . . 105.53(12) ?
    C11 P1 Ag Br . . . . -137.27(12) ?
    C21 P1 Ag S . . . . 85.51(13) ?
    C31 P1 Ag S . . . . -152.72(12) ?
    C11 P1 Ag S . . . . -35.52(12) ?
    N1 C1 S Ag . . . . 146.3(3) ?
    N2 C1 S Ag . . . . -31.6(3) ?
    P2 Ag S C1 . . . . 178.26(12) ?
    P1 Ag S C1 . . . . -52.88(13) ?
    Br Ag S C1 . . . . 58.72(12) ?
loop_
    _geom_hbond_atom_site_label_D
    _geom_hbond_atom_site_label_H
    _geom_hbond_atom_site_label_A
    _geom_hbond_site_symmetry_A
    _geom_hbond_distance_DH
    _geom_hbond_distance_HA
    _geom_hbond_distance_DA
    _geom_hbond_angle_DHA
    N1 H1A S 2_666 0.84(4) 2.74(4) 3.524(4) 158(3)
    N1 H1B O . 0.84(4) 1.99(4) 2.642(5) 135(4)
    N2 H2 Br . 0.89(4) 2.52(4) 3.402(3) 174(3)
_iucr_refine_instructions_details
;
TITL pi032 in P-1
CELL  0.71073  10.4684  12.9898  14.8354   71.091   80.955   72.261
ZERR     2.00   0.0012   0.0014   0.0016    0.002    0.003    0.002
LATT   1
SFAC  C    H    N    O    P    BR   AG   S
UNIT  78   72   4    2    4    2    2    2
MERG   2
HTAB   N1 S_$1
EQIV $1 -x+1, -Y+1, -Z+1
HTAB   N1 O
HTAB   N2 Br
FMAP   2
PLAN   20
CONF
ACTA
BOND   $H
L.S.   4
WGHT    0.037700    0.332700
FVAR       0.38648
C1    1    0.292109    0.481508    0.463234    11.00000    0.03682    0.04553 =
         0.02517   -0.00122   -0.00454   -0.01782
C2    1    0.187669    0.349854    0.433702    11.00000    0.05356    0.04169 =
         0.03800   -0.00333   -0.00629   -0.02106
C3    1    0.063382    0.349193    0.396790    11.00000    0.06730    0.05543 =
         0.06798   -0.00825   -0.02268   -0.03083
AFIX 137
H3A   2    0.034454    0.417250    0.345756    11.00000   -1.50000
H3B   2   -0.006180    0.345019    0.447339    11.00000   -1.50000
H3C   2    0.081912    0.284885    0.373528    11.00000   -1.50000
AFIX   0
C11   1    0.478425    0.572148    0.174241    11.00000    0.03187    0.03794 =
         0.03822   -0.01929   -0.00275   -0.00449
C12   1    0.509060    0.499102    0.265043    11.00000    0.04566    0.07687 =
         0.03789   -0.01946   -0.00085    0.00355
AFIX  43
H12   2    0.443580    0.468796    0.305303    11.00000   -1.20000
AFIX   0
C13   1    0.636653    0.471659    0.295319    11.00000    0.05985    0.09421 =
         0.04946   -0.03333   -0.01978    0.01550
AFIX  43
H13   2    0.656571    0.423837    0.356343    11.00000   -1.20000
AFIX   0
C14   1    0.733200    0.514419    0.236084    11.00000    0.04983    0.07689 =
         0.10819   -0.05069   -0.03972    0.00088
AFIX  43
H14   2    0.818319    0.497651    0.257205    11.00000   -1.20000
AFIX   0
C15   1    0.705167    0.581659    0.146021    11.00000    0.03920    0.05478 =
         0.11207   -0.01838   -0.01248   -0.01486
AFIX  43
H15   2    0.772626    0.608011    0.104868    11.00000   -1.20000
AFIX   0
C16   1    0.578623    0.611186    0.114999    11.00000    0.03785    0.04353 =
         0.06477   -0.00737   -0.00851   -0.01312
AFIX  43
H16   2    0.560767    0.657997    0.053364    11.00000   -1.20000
AFIX   0
C21   1    0.252529    0.501297    0.145082    11.00000    0.03714    0.03529 =
         0.03415   -0.01062    0.00316   -0.01263
C22   1    0.342139    0.395685    0.152118    11.00000    0.04245    0.03921 =
         0.06607   -0.01619   -0.00174   -0.00642
AFIX  43
H22   2    0.431358    0.382661    0.163584    11.00000   -1.20000
AFIX   0
C23   1    0.298562    0.309848    0.142055    11.00000    0.07333    0.03175 =
         0.07644   -0.01954    0.00470   -0.00970
AFIX  43
H23   2    0.359027    0.239142    0.147376    11.00000   -1.20000
AFIX   0
C24   1    0.168941    0.326969    0.124525    11.00000    0.07210    0.04719 =
         0.05974   -0.02223    0.01727   -0.03479
AFIX  43
H24   2    0.141475    0.269041    0.116404    11.00000   -1.20000
AFIX   0
C25   1    0.078659    0.430902    0.118902    11.00000    0.05080    0.06375 =
         0.06052   -0.02441    0.00354   -0.03012
AFIX  43
H25   2   -0.010187    0.443207    0.106954    11.00000   -1.20000
AFIX   0
C26   1    0.119442    0.516812    0.130914    11.00000    0.04001    0.04253 =
         0.05918   -0.02121   -0.00020   -0.00984
AFIX  43
H26   2    0.057046    0.585764    0.129490    11.00000   -1.20000
AFIX   0
C31   1    0.304811    0.705432    0.020599    11.00000    0.02822    0.03269 =
         0.03380   -0.01120   -0.00037   -0.00227
C32   1    0.291525    0.663182   -0.051307    11.00000    0.05126    0.03902 =
         0.03919   -0.01284   -0.00389   -0.01101
AFIX  43
H32   2    0.283216    0.590103   -0.036083    11.00000   -1.20000
AFIX   0
C33   1    0.290634    0.729262   -0.145061    11.00000    0.05701    0.06052 =
         0.04695   -0.02252   -0.00819   -0.00966
AFIX  43
H33   2    0.279389    0.701107   -0.192615    11.00000   -1.20000
AFIX   0
C34   1    0.306220    0.836565   -0.169080    11.00000    0.05424    0.05261 =
         0.03994   -0.00331   -0.00135   -0.00607
AFIX  43
H34   2    0.306806    0.880288   -0.232638    11.00000   -1.20000
AFIX   0
C35   1    0.320856    0.878588   -0.098909    11.00000    0.06481    0.03735 =
         0.04967   -0.00579    0.00021   -0.01566
AFIX  43
H35   2    0.332124    0.950808   -0.114808    11.00000   -1.20000
AFIX   0
C36   1    0.318877    0.813261   -0.003789    11.00000    0.05147    0.03724 =
         0.04490   -0.01604   -0.00143   -0.01393
AFIX  43
H36   2    0.327132    0.842725    0.043721    11.00000   -1.20000
AFIX   0
C41   1    0.036837    0.993897    0.317182    11.00000    0.02739    0.03272 =
         0.03187   -0.01127   -0.00411   -0.00723
C42   1    0.000437    1.110432    0.303372    11.00000    0.04368    0.03508 =
         0.04373   -0.00864   -0.00328   -0.01260
AFIX  43
H42   2    0.047913    1.155306    0.257345    11.00000   -1.20000
AFIX   0
C43   1   -0.105291    1.159250    0.357488    11.00000    0.04965    0.03513 =
         0.05263   -0.01914   -0.00786   -0.00309
AFIX  43
H43   2   -0.129314    1.236996    0.347455    11.00000   -1.20000
AFIX   0
C44   1   -0.175466    1.093832    0.426175    11.00000    0.04483    0.06359 =
         0.04551   -0.03230    0.00463   -0.01066
AFIX  43
H44   2   -0.245517    1.126818    0.463634    11.00000   -1.20000
AFIX   0
C45   1   -0.141715    0.979515    0.439278    11.00000    0.04760    0.06283 =
         0.04137   -0.01868    0.00968   -0.02555
AFIX  43
H45   2   -0.190517    0.935359    0.484784    11.00000   -1.20000
AFIX   0
C46   1   -0.035583    0.929341    0.385301    11.00000    0.04578    0.03710 =
         0.03504   -0.01363    0.00317   -0.01330
AFIX  43
H46   2   -0.013111    0.851696    0.395098    11.00000   -1.20000
AFIX   0
C51   1    0.178070    1.022245    0.130436    11.00000    0.03444    0.02272 =
         0.03211   -0.00710   -0.00260   -0.00714
C52   1    0.062377    1.063265    0.081184    11.00000    0.03754    0.04903 =
         0.04371   -0.01302   -0.00660   -0.00864
AFIX  43
H52   2   -0.016302    1.045173    0.110944    11.00000   -1.20000
AFIX   0
C53   1    0.064062    1.131454   -0.012711    11.00000    0.05306    0.05006 =
         0.04668   -0.00928   -0.02177   -0.00277
AFIX  43
H53   2   -0.014027    1.158853   -0.045352    11.00000   -1.20000
AFIX   0
C54   1    0.178045    1.158878   -0.057787    11.00000    0.07289    0.04132 =
         0.03464   -0.00463   -0.00816   -0.01229
AFIX  43
H54   2    0.178195    1.204122   -0.120872    11.00000   -1.20000
AFIX   0
C55   1    0.293029    1.118938   -0.009014    11.00000    0.05312    0.04231 =
         0.04235   -0.00454    0.00588   -0.01990
AFIX  43
H55   2    0.371189    1.137722   -0.039160    11.00000   -1.20000
AFIX   0
C56   1    0.293121    1.051279    0.084223    11.00000    0.03562    0.03433 =
         0.03913   -0.00783   -0.00444   -0.01183
AFIX  43
H56   2    0.371480    1.024814    0.116470    11.00000   -1.20000
AFIX   0
C61   1    0.331193    0.918839    0.293974    11.00000    0.03593    0.04133 =
         0.02728   -0.00026   -0.00522   -0.01372
C62   1    0.342078    0.998069    0.332822    11.00000    0.05140    0.06385 =
         0.04483   -0.01398   -0.00822   -0.02170
AFIX  43
H62   2    0.266011    1.054430    0.342136    11.00000   -1.20000
AFIX   0
C63   1    0.465452    0.994991    0.358376    11.00000    0.07924    0.09218 =
         0.06142   -0.00968   -0.02284   -0.04776
AFIX  43
H63   2    0.471986    1.047855    0.386046    11.00000   -1.20000
AFIX   0
C64   1    0.577661    0.913118    0.342373    11.00000    0.05624    0.09436 =
         0.06722    0.01773   -0.03254   -0.03907
AFIX  43
H64   2    0.660659    0.911611    0.358537    11.00000   -1.20000
AFIX   0
C65   1    0.569683    0.834270    0.303363    11.00000    0.04037    0.06948 =
         0.06958    0.01669   -0.01429   -0.01655
AFIX  43
H65   2    0.646767    0.779789    0.292260    11.00000   -1.20000
AFIX   0
C66   1    0.446051    0.835455    0.280201    11.00000    0.03777    0.04603 =
         0.05328    0.00157   -0.00848   -0.00876
AFIX  43
H66   2    0.439811    0.780164    0.255290    11.00000   -1.20000
AFIX   0
N1    3    0.386867    0.397099    0.508725    11.00000    0.05741    0.04550 =
         0.05859    0.00711   -0.02940   -0.01930
N2    3    0.193311    0.455269    0.431256    11.00000    0.03714    0.03260 =
         0.03864    0.00138   -0.01244   -0.01167
O     4    0.277117    0.264316    0.462715    11.00000    0.06932    0.03951 =
         0.07818   -0.00561   -0.02635   -0.01168
P1    5    0.301826    0.623697    0.146566    11.00000    0.02977    0.03285 =
         0.03427   -0.01294   -0.00034   -0.00725
P2    5    0.176690    0.921480    0.250062    11.00000    0.02966    0.02808 =
         0.03153   -0.00682   -0.00120   -0.00829
BR    6   -0.057759    0.672991    0.316195    11.00000    0.02998    0.05099 =
         0.04678   -0.00963   -0.00403   -0.01327
AG    7    0.171508    0.730057    0.258501    11.00000    0.03723    0.03262 =
         0.04341   -0.01416    0.00531   -0.01155
S     8    0.289513    0.617867    0.439758    11.00000    0.04782    0.04138 =
         0.04256   -0.00537   -0.01601   -0.01642
H1A   2    0.450452    0.408226    0.528626    11.00000   -1.20000
H1B   2    0.382077    0.331382    0.517251    11.00000   -1.20000
H2    2    0.127803    0.514674    0.404463    11.00000   -1.20000
HKLF 4
REM  pi032 in P-1
REM R1 =  0.0482 for   6789 Fo > 4sig(Fo)  and  0.0693 for all   8788 data
REM    434 parameters refined using      0 restraints
END
WGHT      0.0372      0.3655
REM Highest difference peak  0.857,  deepest hole -0.474,  1-sigma level  0.079
Q1    1   0.1223  0.7758  0.2147  11.00000  0.05    0.86
Q2    1   0.1949  0.6634  0.2458  11.00000  0.05    0.61
Q3    1   0.1915  0.7816  0.2801  11.00000  0.05    0.59
Q4    1   0.0184  0.6006  0.3377  11.00000  0.05    0.46
Q5    1  -0.0712  0.6177  0.2924  11.00000  0.05    0.45
Q6    1   0.2784  0.6781  0.0860  11.00000  0.05    0.44
Q7    1  -0.0188  0.7392  0.3018  11.00000  0.05    0.43
Q8    1  -0.0237  0.6225  0.3726  11.00000  0.05    0.42
Q9    1   0.2374  0.7563  0.2470  11.00000  0.05    0.40
Q10   1   0.2599  0.9059  0.2850  11.00000  0.05    0.40
Q11   1   0.0366  0.6559  0.3280  11.00000  0.05    0.38
Q12   1   0.2595  0.7143  0.2281  11.00000  0.05    0.38
Q13   1  -0.0247  0.6161  0.2847  11.00000  0.05    0.38
Q14   1   0.2919  0.5535  0.1283  11.00000  0.05    0.38
Q15   1  -0.1422  0.7037  0.2862  11.00000  0.05    0.37
Q16   1  -0.0755  0.7424  0.3293  11.00000  0.05    0.36
Q17   1   0.1055  0.9636  0.2891  11.00000  0.05    0.35
Q18   1   0.3840  0.5994  0.1682  11.00000  0.05    0.35
Q19   1   0.2067  0.8658  0.2301  11.00000  0.05    0.35
Q20   1  -0.0719  0.7420  0.2589  11.00000  0.05    0.34
;
data_global
_journal_date_recd_electronic     2012-10-26
_journal_date_accepted     2012-11-01
_journal_name_full     'Acta Crystallographica, Section E'
_journal_year     2012
_journal_volume     68
_journal_issue     12
_journal_page_first     m1506
_journal_page_last     m1507
_journal_paper_category     QM
_journal_paper_doi     10.1107/S1600536812045199
_journal_coeditor_code     LH5550
_publ_contact_author_name     'Chaveng Pakawatchai'
_publ_contact_author_address
;
Department of Chemistry and Center for Innovation in Chemistry
Faculty of Science, Prince of Songkla University, Hat Yai, Songkhla 90112,
Thailand
;
_publ_contact_author_email     'chaveng.p@psu.ac.th'
_publ_contact_author_fax     '+66 (0) 74 558841'
_publ_contact_author_phone     '+66 (0) 74 212918'
_publ_section_title
;
(1-Acetylthiourea-\k<i>S</i>)bromidobis(triphenylphosphane-\k<i>P</i>)silver(I)
;
loop_
    _publ_author_name
    _publ_author_footnote
    _publ_author_address
    'Pakawatchai, Chaveng' .
;
Department of Chemistry, Faculty of Science, Prince of Songkla University,
Hat Yai, Songkhla 90112, Thailand
;
    'Jantaramas, Piyapong' .
;
Department of Chemistry and Center for Innovation in Chemistry,
Faculty of Science, Prince of Songkla University, Hat Yai, Songkhla 90112,
Thailand
;
    'Mokhagul, Jedsada' .
;
Department of Chemistry, Faculty of Science, Prince of Songkla University,
Hat Yai, Songkhla 90112, Thailand
;
    'Nimthong, Ruthairat' .
;
Department of Chemistry and Center for Innovation in Chemistry,
Faculty of Science, Prince of Songkla University, Hat Yai, Songkhla 90112,
Thailand
;
