# Supplementary material for: (1-Acetyl­thio­urea-κS)bromido­bis(triphenyl­phosphane-κP)silver(I)
Source: Acta Crystallogr Sect E Struct Rep Online. 2012 Nov 17;68(Pt 12):m1506–7. doi: 10.1107/S1600536812045199 (PMC3588756; doi:10.1107/S1600536812045199)
Supplement: Supplementary file 2 [file e-68-m1506-Isup2.hkl]

#
# h,k,l, Fc-squared, Fo-squared, sigma(Fo-squared) and status flag
#
data_I
_shelx_title ' pi032 in P-1'
_shelx_refln_list_code          4
_shelx_F_calc_maximum      251.65
_exptl_crystal_F_000       840.00
_reflns_d_resolution_high  0.7558
 
loop_
 _symmetry_equiv_pos_as_xyz
 'x, y, z'
 '-x, -y, -z'
 
_cell_length_a    10.4684
_cell_length_b    12.9898
_cell_length_c    14.8354
_cell_angle_alpha  71.091
_cell_angle_beta   80.955
_cell_angle_gamma  72.261
 
_shelx_F_squared_multiplier     1.000
 
loop_
 _refln_index_h
 _refln_index_k
 _refln_index_l
 _refln_F_squared_calc
 _refln_F_squared_meas
 _refln_F_squared_sigma
 _refln_observed_status
   1   0   0     6109.23     6773.58    111.97 o
   2   0   0    14043.37    15479.73    253.17 o
   3   0   0      655.93      743.78     18.46 o
   4   0   0       18.96       17.79      6.65 o
   5   0   0     1003.02     1089.52     43.24 o
   6   0   0     3959.94     3792.90     70.85 o
   7   0   0      705.72      783.68     28.56 o
   8   0   0     9812.39     9596.62    248.55 o
   9   0   0     5633.55     5402.90    115.08 o
  10   0   0       15.78       27.36     27.89 o
  11   0   0       89.82       42.94     26.21 o
  12   0   0       14.43       54.04     31.54 o
  13   0   0        1.86      -38.26     60.42 o
 -12   1   0       11.03       37.90     64.97 o
 -11   1   0       10.71       13.75     26.30 o
 -10   1   0       44.51       53.86     25.98 o
  -9   1   0      943.04      904.92     49.50 o
  -8   1   0      298.42      322.56     24.40 o
  -7   1   0     1007.02      933.32     35.05 o
  -6   1   0     6335.53     6397.42    122.14 o
  -5   1   0    18272.03    18811.05    317.04 o
  -4   1   0     1956.12     1868.67     48.21 o
  -3   1   0     4900.88     5138.75     92.61 o
  -2   1   0     1398.09     1477.33     31.09 o
  -1   1   0     1921.05     2084.35     37.97 o
   0   1   0     2625.28     2848.37     48.57 o
   1   1   0    10877.45    11724.91    191.51 o
   2   1   0     1217.38     1312.63     27.14 o
   3   1   0    15784.59    17166.17    283.04 o
   4   1   0     8459.50     9011.61    156.40 o
   5   1   0     3066.52     3103.01     83.68 o
   6   1   0      687.68      683.92     32.39 o
   7   1   0     1928.05     1776.89     43.23 o
   8   1   0      505.89      547.96     27.15 o
   9   1   0       41.78       41.61     13.22 o
  10   1   0      422.20      445.42     37.95 o
  11   1   0      252.23      277.83     42.12 o
  12   1   0      583.00      600.90    137.28 o
  13   1   0      364.04      383.38     53.62 o
 -12   2   0       28.77       -0.90     58.18 o
 -11   2   0      227.43      280.85     45.07 o
 -10   2   0      137.95      179.50    102.00 o
  -9   2   0      530.56      440.41     49.07 o
  -8   2   0     2571.79     2512.97     64.68 o
  -7   2   0      252.27      270.47     20.86 o
  -6   2   0     3956.62     3794.92     80.73 o
  -5   2   0      696.05      638.89     24.83 o
  -4   2   0      278.77      318.97     34.22 o
  -3   2   0      987.81      989.65     26.28 o
  -2   2   0       46.69       55.27      7.40 o
  -1   2   0     6034.10     6526.48    111.20 o
   0   2   0       22.58       19.54      3.93 o
   1   2   0     1450.79     1648.55     37.94 o
   2   2   0     6074.92     6689.50    114.06 o
   3   2   0    10907.93    11449.26    192.37 o
   4   2   0      885.78      858.31     24.49 o
   5   2   0       59.72      113.18     11.57 o
   6   2   0     1573.16     1533.56     41.17 o
   7   2   0       26.07       40.23     10.39 o
   8   2   0      553.68      568.24     39.46 o
   9   2   0     1160.57     1270.49     40.62 o
  10   2   0       63.16       85.36     17.41 o
  11   2   0      733.83      808.80     86.95 o
  12   2   0      176.70      162.62     48.00 o
  13   2   0       67.05       85.85     33.29 o
 -12   3   0        1.29      -19.27     56.84 o
 -11   3   0      310.05      359.76     52.62 o
 -10   3   0      347.92      387.13     50.08 o
  -9   3   0     1664.09     1639.86    107.95 o
  -8   3   0      793.71      850.13     76.32 o
  -7   3   0       43.20       26.37     12.14 o
  -6   3   0      760.47      657.99     29.04 o
  -5   3   0      484.56      434.59     22.34 o
  -4   3   0     2423.86     2381.96     55.54 o
  -3   3   0     2449.27     2537.90     53.26 o
  -2   3   0     2057.32     2165.14     45.23 o
  -1   3   0    13618.24    14578.76    242.20 o
   0   3   0    10068.84    10766.20    180.18 o
   1   3   0      481.60      513.80     14.81 o
   2   3   0     2816.97     2966.80     66.73 o
   3   3   0      224.12      240.55     12.15 o
   4   3   0     3305.02     3249.98     64.52 o
   5   3   0      210.42      192.53     14.43 o
   6   3   0      222.55      200.74     15.98 o
   7   3   0      868.25      883.51     33.43 o
   8   3   0     5535.67     5181.12    132.86 o
   9   3   0     2103.40     2108.49     72.73 o
  10   3   0       25.52       26.63     14.91 o
  11   3   0       32.07       10.64     16.57 o
  12   3   0      137.03       93.39     26.58 o
  13   3   0       12.32        1.61     44.72 o
 -11   4   0       97.87      127.69     37.76 o
 -10   4   0       17.37       27.89     25.55 o
  -9   4   0        0.12      -10.35     30.26 o
  -8   4   0       52.70       64.09     37.73 o
  -7   4   0       60.20       39.41     15.78 o
  -6   4   0     1442.78     1475.79     43.30 o
  -5   4   0     8082.90     7887.82    146.86 o
  -4   4   0     3584.72     3569.82     74.19 o
  -3   4   0     1298.88     1218.12     32.54 o
  -2   4   0     1081.87     1124.55     29.54 o
  -1   4   0        2.56       -0.52      6.49 o
   0   4   0      358.10      403.37     16.00 o
   1   4   0     1581.28     1621.93     35.45 o
   2   4   0     1559.31     1723.33     45.99 o
   3   4   0    31105.26    32654.74    532.38 o
   4   4   0    12238.78    12281.94    209.65 o
   5   4   0     1538.62     1727.88     43.13 o
   6   4   0     1101.49     1098.73     33.43 o
   7   4   0      113.55      137.57     15.49 o
   8   4   0      914.30      927.33     38.08 o
   9   4   0      520.55      560.29     29.57 o
  10   4   0      605.65      657.21     33.59 o
  11   4   0      342.58      362.45     31.83 o
  12   4   0     1416.24     1448.60     74.60 o
  13   4   0      312.93      435.52     68.76 o
 -11   5   0      165.34      250.71     48.00 o
 -10   5   0      777.75      970.77     84.69 o
  -9   5   0      453.57      537.84     59.77 o
  -8   5   0       43.39       48.76     32.34 o
  -7   5   0      400.84      435.80     35.82 o
  -6   5   0     3176.97     3138.64    104.95 o
  -5   5   0       11.07       18.83     13.96 o
  -4   5   0     2050.44     1979.70     48.82 o
  -3   5   0       67.19       89.29     11.37 o
  -2   5   0     4099.83     3827.99     76.43 o
  -1   5   0     9666.31     9522.25    166.78 o
   0   5   0     5504.67     5467.12    100.99 o
   1   5   0     3060.10     3092.54     72.36 o
   2   5   0    12561.65    13796.77    232.80 o
   3   5   0     9826.69     9760.50    199.38 o
   4   5   0     4331.93     4691.64     88.62 o
   5   5   0     2397.92     2193.81     50.15 o
   6   5   0     1703.46     1661.37     43.63 o
   7   5   0     3540.59     3452.65     76.76 o
   8   5   0     1880.77     1787.57     58.25 o
   9   5   0     1632.38     1562.78     63.27 o
  10   5   0      137.98      125.48     19.21 o
  11   5   0     1610.60     1358.24     69.80 o
  12   5   0      300.54      335.32     40.05 o
  13   5   0      156.86      221.99     38.50 o
 -10   6   0      179.12      207.62     46.17 o
  -9   6   0      149.39      244.33     42.63 o
  -8   6   0        8.50       10.32     52.02 o
  -7   6   0      138.45      128.47     46.24 o
  -6   6   0      641.68      591.62     49.20 o
  -5   6   0     3801.77     3830.69    103.41 o
  -4   6   0     1244.34     1149.14     36.01 o
  -3   6   0     3566.46     3278.89     70.82 o
  -2   6   0     6167.82     5977.33    113.45 o
  -1   6   0      614.62      654.07     41.79 o
   0   6   0        8.52        8.48      7.68 o
   1   6   0       26.72       38.68      8.21 o
   2   6   0      555.06      533.19     19.54 o
   3   6   0      486.88      405.38     38.45 o
   4   6   0     8275.32     8226.97    175.49 o
   5   6   0       19.71       22.15      7.90 o
   6   6   0     5962.41     5801.35    112.52 o
   7   6   0     1841.53     1749.03     59.44 o
   8   6   0        9.69       -7.75     13.72 o
   9   6   0       13.55       33.11     16.65 o
  10   6   0      189.06      150.78     31.52 o
  11   6   0      119.07       93.95     25.65 o
  12   6   0      834.93      866.95     61.33 o
  13   6   0      340.61      379.55     64.85 o
 -10   7   0      352.42      358.97     54.32 o
  -9   7   0      178.92      236.59     70.63 o
  -8   7   0      323.15      370.14     49.58 o
  -7   7   0     1391.48     1388.69    140.06 o
  -6   7   0      682.72      628.04     45.00 o
  -5   7   0      210.12      182.34     25.52 o
  -4   7   0      138.00      176.21     23.21 o
  -3   7   0      988.89      966.79     34.01 o
  -2   7   0     2728.05     2736.71     76.14 o
  -1   7   0     4620.15     4533.52     92.06 o
   0   7   0      292.52      322.89     19.83 o
   1   7   0     4296.21     4329.08    112.48 o
   2   7   0     5957.95     5895.51    111.60 o
   3   7   0     1050.17      976.92     46.22 o
   4   7   0      397.56      356.54     43.92 o
   5   7   0      318.81      285.47     25.66 o
   6   7   0      103.48       97.05     19.07 o
   7   7   0     2884.16     2884.64     84.07 o
   8   7   0     1351.28     1158.24     78.64 o
   9   7   0      409.92      434.47     36.35 o
  10   7   0      938.95      800.64     50.75 o
  11   7   0      681.89      731.98     44.57 o
  12   7   0      353.48      439.17     45.90 o
  13   7   0       71.18       92.69     28.62 o
  -9   8   0        7.30       56.51     33.51 o
  -8   8   0        7.62       65.55     33.58 o
  -7   8   0        6.70       56.76     47.43 o
  -6   8   0       71.47       79.30     22.53 o
  -5   8   0      125.24       72.51     21.27 o
  -4   8   0        1.27       -5.40     14.22 o
  -3   8   0      113.58      147.29     22.37 o
  -2   8   0     5037.62     4848.94    111.56 o
  -1   8   0     2033.62     1931.84     50.92 o
   0   8   0      671.19      717.01     29.18 o
   1   8   0       79.63       93.03     13.10 o
   2   8   0       29.43       14.52     10.24 o
   3   8   0       24.76        8.47     12.77 o
   4   8   0        7.29       10.47     11.84 o
   5   8   0       46.19       26.33     14.67 o
   6   8   0     1427.11     1339.85     58.73 o
   7   8   0     5629.43     5153.38    182.03 o
   8   8   0      991.72     1003.99     52.49 o
   9   8   0       85.66      110.59     23.21 o
  10   8   0       29.26      101.81     26.66 o
  11   8   0        0.70      -15.54     19.08 o
  12   8   0       10.58       23.41     23.12 o
  13   8   0        0.84       34.88     42.01 o
  -8   9   0        1.98        0.43     37.26 o
  -7   9   0      504.48      532.59    106.55 o
  -6   9   0      295.92      366.25     39.26 o
  -5   9   0       11.43       17.12     18.68 o
  -4   9   0       48.80       46.92     19.74 o
  -3   9   0      175.60      200.78     33.20 o
  -2   9   0     2445.33     2375.06     75.28 o
  -1   9   0      143.71      111.84     16.34 o
   0   9   0     1903.26     1872.27     51.75 o
   1   9   0      876.00      852.41     42.50 o
   2   9   0     3753.49     3444.95     86.21 o
   3   9   0     1841.95     1750.97     60.45 o
   4   9   0      919.45      846.64     91.82 o
   5   9   0       26.57       12.43     13.46 o
   6   9   0     1142.07     1114.64     53.28 o
   7   9   0     1976.12     1752.86     64.85 o
   8   9   0      256.16      328.75     43.53 o
   9   9   0       76.51       76.91     21.34 o
  10   9   0      297.51      335.61     40.25 o
  11   9   0      402.43      479.75     72.13 o
  12   9   0      254.86      352.32     43.58 o
  13   9   0       57.04       56.21     28.56 o
  -8  10   0      346.91      398.19     59.54 o
  -7  10   0      794.75      811.32     76.14 o
  -6  10   0        7.22      -26.28     26.28 o
  -5  10   0      374.00      385.11     39.14 o
  -4  10   0       14.86       -2.67     18.28 o
  -3  10   0      317.00      322.98     33.40 o
  -2  10   0     1211.86     1163.12     78.72 o
  -1  10   0     2128.80     1954.95     67.62 o
   0  10   0        0.44       -0.12     11.15 o
   1  10   0     7752.89     7708.25    169.92 o
   2  10   0     2437.36     2242.60     96.58 o
   3  10   0      435.30      425.68     34.99 o
   4  10   0       14.46       20.16     15.94 o
   5  10   0      166.16      168.61     25.27 o
   6  10   0       23.36       72.02     21.68 o
   7  10   0     1895.60     1862.22     69.08 o
   8  10   0      385.19      417.87     38.64 o
   9  10   0     1151.06     1206.82     64.06 o
  10  10   0     1370.71     1250.66     77.63 o
  11  10   0       83.13       94.54     28.65 o
  12  10   0       18.97       36.89     42.78 o
  -7  11   0      106.81      174.27     47.83 o
  -6  11   0      568.87      585.81     78.36 o
  -5  11   0       11.02       23.10     22.29 o
  -4  11   0     1126.63     1146.22     77.51 o
  -3  11   0      792.83      777.63     51.38 o
  -2  11   0      631.50      633.24     45.13 o
  -1  11   0        1.95       -4.32     15.59 o
   0  11   0      766.99      777.92     66.06 o
   1  11   0       55.73        5.65     16.35 o
   2  11   0     1354.76     1289.72     59.75 o
   3  11   0     1226.73     1177.76    103.23 o
   4  11   0      697.71      702.43     46.78 o
   5  11   0     2513.20     2415.39     98.48 o
   6  11   0     2128.05     1983.21     89.90 o
   7  11   0      595.19      599.20     49.33 o
   8  11   0      201.65      255.70     44.62 o
   9  11   0      207.01      229.02     33.33 o
  10  11   0      106.01      147.46     29.35 o
  11  11   0      494.62      436.35     44.04 o
  12  11   0       23.34       57.15     34.31 o
  -6  12   0       36.07       57.80     51.92 o
  -5  12   0      125.15      206.13     34.33 o
  -4  12   0       11.60       25.09     22.70 o
  -3  12   0      299.02      305.19     35.59 o
  -2  12   0        4.06       20.01     18.78 o
  -1  12   0        7.74       -9.33     54.19 o
   0  12   0      391.78      336.17     77.43 o
   1  12   0     1567.85     1604.07     93.18 o
   2  12   0      993.88      980.94     55.69 o
   3  12   0       92.09       96.80     24.07 o
   4  12   0      285.23      323.77     35.50 o
   5  12   0       17.86       37.98     18.87 o
   6  12   0      118.14      124.57     25.99 o
   7  12   0       71.68       27.13     20.31 o
   8  12   0       27.32       30.68     20.79 o
   9  12   0      202.32      159.84     30.21 o
  10  12   0     1209.68     1240.71     72.16 o
  11  12   0      130.91      156.29     42.16 o
  -4  13   0       48.03       48.68     34.24 o
  -3  13   0      282.66      304.92     56.40 o
  -2  13   0        8.11      -13.90     28.74 o
  -1  13   0        0.33        3.06     28.01 o
   0  13   0       23.86       24.08     27.95 o
   1  13   0      425.88      477.05     69.69 o
   2  13   0       21.24       14.75     26.51 o
   3  13   0      315.30      287.50     35.81 o
   4  13   0       45.32       56.13     23.05 o
   5  13   0      245.97      304.08     35.71 o
   6  13   0      255.53      276.36     35.03 o
   7  13   0       77.09       73.37     25.17 o
   8  13   0       84.35      137.44     30.56 o
   9  13   0      273.40      315.77     40.34 o
  10  13   0      125.91      130.89     36.04 o
  -3  14   0       95.29       84.22     78.63 o
  -2  14   0      107.05      132.13     59.12 o
  -1  14   0        5.06       54.45     33.44 o
   0  14   0        3.97        7.82     29.80 o
   1  14   0        1.78      -11.54     28.23 o
   2  14   0      403.47      558.18    101.26 o
   3  14   0      239.59      226.11     52.19 o
   4  14   0     1077.68     1219.08     68.89 o
   5  14   0      805.34      862.21    120.08 o
   6  14   0        1.53        9.91     25.97 o
   7  14   0       55.27      112.15     28.53 o
   8  14   0        1.00       23.38     25.46 o
   9  14   0        6.02        7.98     25.07 o
  -1  15   0       67.05       87.25     59.28 o
   0  15   0      365.21      388.80     60.36 o
   1  15   0      384.20      424.23     62.09 o
   2  15   0       71.46      132.90     49.64 o
   3  15   0       14.04       -3.94     41.94 o
   4  15   0      319.82      346.45     56.03 o
   5  15   0      119.20      159.52     33.27 o
   6  15   0      525.05      535.14     51.21 o
   7  15   0        7.70       -7.44     23.99 o
   8  15   0      221.91      282.41     57.10 o
   2  16   0       48.71       76.49     54.23 o
   3  16   0       22.28       48.45     37.82 o
   4  16   0       24.82       71.78     69.33 o
   5  16   0      835.97      822.15     80.52 o
  -7 -15   1       62.27       92.80     37.13 o
  -6 -15   1      291.01      267.68     38.07 o
  -5 -15   1      723.42      746.37     58.25 o
  -4 -15   1      343.46      401.05     59.53 o
  -3 -15   1        3.17        8.93     34.17 o
  -2 -15   1      259.39      251.23     52.42 o
  -1 -15   1       83.54       83.16     40.56 o
   0 -15   1      135.12      160.69     43.53 o
   1 -15   1      165.19      218.68     48.52 o
  -9 -14   1      382.66      362.70     44.32 o
  -8 -14   1       14.97       36.55     26.70 o
  -7 -14   1       21.06       86.08     27.01 o
  -6 -14   1      184.82      232.42     36.20 o
  -5 -14   1      112.92      108.00     27.97 o
  -4 -14   1       90.77       97.90     27.80 o
  -3 -14   1      109.06      130.47     29.98 o
  -2 -14   1       73.33      145.00     38.81 o
  -1 -14   1      379.51      428.25     58.09 o
   0 -14   1      158.18      212.53     43.73 o
   1 -14   1      107.47      126.66     39.59 o
   2 -14   1       75.63       62.18     35.35 o
   3 -14   1      312.27      292.33     52.01 o
 -10 -13   1      254.54      270.71     38.18 o
  -9 -13   1       29.80       36.48     25.19 o
  -8 -13   1        4.65        3.07     21.76 o
  -7 -13   1        5.21       33.73     22.90 o
  -6 -13   1       39.11       74.75     24.59 o
  -5 -13   1      593.65      590.99     79.90 o
  -4 -13   1      848.07      831.74     57.64 o
  -3 -13   1       59.83       51.73     23.35 o
  -2 -13   1      792.37      830.90     61.62 o
  -1 -13   1      130.02      131.36     35.35 o
   0 -13   1      142.38      130.43     46.86 o
   1 -13   1        4.24       -4.57     30.00 o
   2 -13   1       41.25       43.50     32.91 o
   3 -13   1       18.70       73.30     35.49 o
   4 -13   1      423.40      418.42     58.13 o
 -11 -12   1       36.68       41.90     30.63 o
 -10 -12   1       26.03       85.88     28.68 o
  -9 -12   1      259.74      280.23     36.24 o
  -8 -12   1       67.23       85.94     25.32 o
  -7 -12   1        7.51        1.54     19.24 o
  -6 -12   1      748.10      794.49     54.31 o
  -5 -12   1      502.58      578.16     46.06 o
  -4 -12   1       87.68      146.55     26.48 o
  -3 -12   1       17.91       16.55     20.72 o
  -2 -12   1       41.36       87.93     23.50 o
  -1 -12   1        1.20      -16.92     17.95 o
   0 -12   1      368.42      353.70     49.77 o
   1 -12   1       43.12       66.17     30.80 o
   2 -12   1       62.34      112.94     32.94 o
   3 -12   1      227.22      265.28     34.74 o
   4 -12   1      474.17      584.51     86.75 o
   5 -12   1       37.50       57.44     33.58 o
 -11 -11   1      189.20      237.23     40.94 o
 -10 -11   1      905.97      990.39     63.77 o
  -9 -11   1      355.32      403.71     53.13 o
  -8 -11   1        7.51      -17.42     17.89 o
  -7 -11   1      509.82      557.93     79.30 o
  -6 -11   1      388.00      460.03     40.13 o
  -5 -11   1       89.66       91.33     21.78 o
  -4 -11   1      432.40      406.07     37.44 o
  -3 -11   1       15.22        0.04     16.64 o
  -2 -11   1     2722.77     2817.80    139.62 o
  -1 -11   1     1889.71     1911.42     70.10 o
   0 -11   1       21.44       39.32     18.81 o
   1 -11   1      486.41      448.01     37.73 o
   2 -11   1      170.76      155.76     26.43 o
   3 -11   1      118.69      169.71     28.48 o
   4 -11   1       43.94       22.32     20.78 o
   5 -11   1      545.93      476.79     49.74 o
   6 -11   1        3.21       25.31     32.00 o
 -12 -10   1      305.80      418.36     46.99 o
 -11 -10   1      306.51      320.29     39.69 o
 -10 -10   1      211.54      209.98     31.83 o
  -9 -10   1       15.64       31.37     20.24 o
  -8 -10   1      707.74      765.91     51.00 o
  -7 -10   1      598.90      544.61     42.30 o
  -6 -10   1     2752.43     2580.11     83.94 o
  -5 -10   1     1501.59     1379.65     86.80 o
  -4 -10   1       13.36       15.87     16.14 o
  -3 -10   1     1237.41     1108.20     54.22 o
  -2 -10   1     2631.06     2464.50     79.39 o
  -1 -10   1        3.09       -2.36     15.95 o
   0 -10   1     1645.77     1550.93     49.57 o
   1 -10   1       47.47       24.36     16.96 o
   2 -10   1     1505.77     1371.74     81.42 o
   3 -10   1     1635.91     1426.18     62.15 o
   4 -10   1      487.69      577.95     45.66 o
   5 -10   1       91.41      118.29     25.95 o
   6 -10   1      459.50      427.43     55.18 o
   7 -10   1      322.25      280.08     51.34 o
 -12  -9   1       26.13       20.89     46.43 o
 -11  -9   1      510.93      535.41     47.55 o
 -10  -9   1      899.81      859.07     58.64 o
  -9  -9   1       43.47       32.25     19.94 o
  -8  -9   1      485.21      458.07     58.62 o
  -7  -9   1     1287.70     1203.45     62.01 o
  -6  -9   1      562.30      531.82     39.23 o
  -5  -9   1        3.55       15.35     14.79 o
  -4  -9   1       24.48       31.17     15.36 o
  -3  -9   1       24.71       34.57     16.42 o
  -2  -9   1      980.55      988.60     35.55 o
  -1  -9   1     2643.16     2471.02     72.76 o
   0  -9   1       17.38       21.55     12.25 o
   1  -9   1      766.77      759.38     36.26 o
   2  -9   1      928.15      972.96     49.24 o
   3  -9   1      106.37      118.76     21.77 o
   4  -9   1        5.21       33.90     18.72 o
   5  -9   1       11.81       27.43     22.55 o
   6  -9   1       48.08       71.68     52.92 o
   7  -9   1      299.12      343.97     79.60 o
   8  -9   1      225.21      185.99     43.69 o
 -13  -8   1       59.07       80.75     31.55 o
 -12  -8   1      263.86      273.62     61.86 o
 -11  -8   1      762.46      726.13     52.57 o
 -10  -8   1      213.34      261.99     32.41 o
  -9  -8   1      240.88      244.57     29.61 o
  -8  -8   1      202.93      182.07     26.05 o
  -7  -8   1      521.23      523.60     38.17 o
  -6  -8   1     1403.58     1306.59     52.71 o
  -5  -8   1      313.04      310.68     28.32 o
  -4  -8   1      197.08      174.82     21.86 o
  -3  -8   1     1912.99     1910.14     47.22 o
  -2  -8   1     1566.63     1488.21     41.32 o
  -1  -8   1      921.82      915.85     32.84 o
   0  -8   1      429.92      459.59     34.73 o
   1  -8   1        1.61        1.54     10.36 o
   2  -8   1      574.29      567.04     29.19 o
   3  -8   1      632.54      696.12     42.03 o
   4  -8   1      101.97      100.93     21.89 o
   5  -8   1      108.71      131.20     24.52 o
   6  -8   1      551.85      522.49     43.76 o
   7  -8   1      626.12      544.80     60.20 o
   8  -8   1      129.21      128.56     38.30 o
   9  -8   1       13.26       28.54     34.91 o
 -13  -7   1        4.86       -6.81     41.47 o
 -12  -7   1       71.33       58.97     37.29 o
 -11  -7   1       14.62       28.18     20.32 o
 -10  -7   1       65.77       57.39     20.64 o
  -9  -7   1      205.79      212.00     26.98 o
  -8  -7   1       39.63       26.25     15.89 o
  -7  -7   1     3696.83     3494.45     98.85 o
  -6  -7   1     4431.19     4176.88    107.08 o
  -5  -7   1      370.44      387.71     29.39 o
  -4  -7   1      591.20      643.34     35.65 o
  -3  -7   1       60.86       55.79      8.52 o
  -2  -7   1      588.16      728.00     34.55 o
  -1  -7   1      288.38      314.33     22.28 o
   0  -7   1     1273.88     1263.80     37.72 o
   1  -7   1     1096.19     1025.66     33.80 o
   2  -7   1     7053.26     6688.31    128.87 o
   3  -7   1     2003.45     1859.39     49.80 o
   4  -7   1        1.63        9.36     13.99 o
   5  -7   1        0.06      -14.47     17.38 o
   6  -7   1      250.56      253.39     30.55 o
   7  -7   1       14.06       45.93     57.84 o
   8  -7   1      312.38      290.91     74.25 o
   9  -7   1      162.82      116.83     63.40 o
  10  -7   1      380.63      468.31     62.46 o
 -13  -6   1       12.38       75.78     26.31 o
 -12  -6   1      418.77      447.00     76.95 o
 -11  -6   1     1161.73     1221.00     67.52 o
 -10  -6   1      746.21      770.68     49.57 o
  -9  -6   1        6.98       24.29     19.49 o
  -8  -6   1      573.73      502.38     36.76 o
  -7  -6   1     1723.54     1535.37     45.70 o
  -6  -6   1      152.36      181.95     15.89 o
  -5  -6   1     1801.20     1807.81     49.01 o
  -4  -6   1      452.07      448.19     17.78 o
  -3  -6   1     4379.13     4085.80     80.01 o
  -2  -6   1     8210.80     7970.94    143.25 o
  -1  -6   1     3338.67     3371.65     69.97 o
   0  -6   1      172.08      186.33     16.48 o
   1  -6   1     6324.54     6233.09    117.83 o
   2  -6   1      284.59      257.29     19.70 o
   3  -6   1     1621.77     1638.18     44.54 o
   4  -6   1      202.47      192.50     20.27 o
   5  -6   1      556.49      643.17     58.37 o
   6  -6   1      963.07     1049.14     52.65 o
   7  -6   1     1206.35     1298.16     80.71 o
   8  -6   1      153.36      254.57     58.88 o
   9  -6   1      385.07      385.25     53.82 o
  10  -6   1      651.73      758.98     76.89 o
 -13  -5   1      224.45      222.62     36.72 o
 -12  -5   1      528.12      597.80     57.53 o
 -11  -5   1       96.19      129.10     34.15 o
 -10  -5   1       27.66       21.97     16.96 o
  -9  -5   1      349.57      386.75     27.93 o
  -8  -5   1      849.47      869.33     37.44 o
  -7  -5   1     2310.06     2251.49     77.68 o
  -6  -5   1     4596.55     4276.90     88.30 o
  -5  -5   1     1044.72     1156.31     32.96 o
  -4  -5   1     6673.32     6458.97    126.59 o
  -3  -5   1     7404.69     7764.70    137.87 o
  -2  -5   1      382.13      368.46     16.08 o
  -1  -5   1      307.34      295.61     15.79 o
   0  -5   1      466.13      568.41     21.59 o
   1  -5   1      200.31      163.47     13.64 o
   2  -5   1     7831.40     7520.19    137.04 o
   3  -5   1     2155.77     2008.33     48.76 o
   4  -5   1      586.44      555.25     46.84 o
   5  -5   1     3390.76     3224.71     73.21 o
   6  -5   1     1108.03     1048.12     76.54 o
   7  -5   1       91.51       88.96     21.16 o
   8  -5   1       14.89       30.89     24.32 o
   9  -5   1       38.68       -0.10     49.68 o
  10  -5   1      142.14      136.04     41.54 o
  11  -5   1      415.64      409.43     60.43 o
 -13  -4   1        9.33       56.18     44.57 o
 -12  -4   1       77.94      132.51     28.24 o
 -11  -4   1      419.07      414.77     46.26 o
 -10  -4   1        0.84        9.47     16.70 o
  -9  -4   1      883.69      922.62     41.13 o
  -8  -4   1     4914.20     4825.09    103.06 o
  -7  -4   1     2738.29     2691.17     89.44 o
  -6  -4   1       13.33       10.98      8.94 o
  -5  -4   1        5.26        6.49      8.94 o
  -4  -4   1       67.91       81.96      9.51 o
  -3  -4   1     3184.57     2977.85     59.34 o
  -2  -4   1     7799.67     7978.82    140.90 o
  -1  -4   1        5.20        5.75      5.55 o
   0  -4   1     6992.91     7008.24    123.93 o
   1  -4   1    11257.29    11962.45    203.85 o
   2  -4   1     4707.58     4638.68     88.16 o
   3  -4   1     1044.71     1086.00     31.17 o
   4  -4   1     1367.23     1342.05     37.40 o
   5  -4   1      169.27      154.05     23.71 o
   6  -4   1     2427.01     2296.84     58.14 o
   7  -4   1        4.97       39.81     15.66 o
   8  -4   1      202.65      219.15     37.97 o
   9  -4   1      496.90      517.94     89.38 o
  10  -4   1      445.85      436.83     55.68 o
  11  -4   1      301.32      277.07    117.36 o
 -12  -3   1      827.42      832.37     48.74 o
 -11  -3   1     1047.51     1044.67     50.70 o
 -10  -3   1       33.93       41.36     14.10 o
  -9  -3   1       57.89       63.09     17.69 o
  -8  -3   1        6.60        9.65     16.23 o
  -7  -3   1      756.65      788.70     38.53 o
  -6  -3   1      843.40      872.68     32.77 o
  -5  -3   1      749.57      764.16     25.58 o
  -4  -3   1    11779.74    11869.57    203.23 o
  -3  -3   1     8514.70     8430.88    145.87 o
  -2  -3   1     2133.23     2152.31     43.34 o
  -1  -3   1     3581.20     3773.71     74.81 o
   0  -3   1      390.56      439.34     19.02 o
   1  -3   1      110.11       96.87      9.42 o
   2  -3   1       76.30       91.04      9.34 o
   3  -3   1      902.62      923.54     27.03 o
   4  -3   1     1448.62     1463.18     38.02 o
   5  -3   1    10268.16    10460.76    187.10 o
   6  -3   1     1960.10     1754.83     91.43 o
   7  -3   1       43.34       49.54     12.77 o
   8  -3   1       27.78       73.17     25.52 o
   9  -3   1        3.55       44.69     25.66 o
  10  -3   1        0.20      -20.28     20.28 o
  11  -3   1        5.17       28.67     39.77 o
  12  -3   1        1.09       43.79     34.57 o
 -13  -2   1       11.54       30.52     44.86 o
 -12  -2   1       58.18       71.91     27.85 o
 -11  -2   1       39.93       35.82     16.98 o
 -10  -2   1      318.12      291.10     23.57 o
  -9  -2   1      515.69      596.22     30.51 o
  -8  -2   1     1869.62     1739.57     50.56 o
  -7  -2   1     1721.95     1728.13     51.43 o
  -6  -2   1     2030.81     2001.73     49.63 o
  -5  -2   1       31.03       23.53      7.67 o
  -4  -2   1    10184.13    10631.76    183.14 o
  -3  -2   1     2491.43     2585.88     51.47 o
  -2  -2   1     1713.98     1797.63     36.58 o
  -1  -2   1      795.55      893.70     31.59 o
   0  -2   1     1220.75     1376.97     28.75 o
   1  -2   1    17742.73    18712.67    353.28 o
   2  -2   1     9007.08     9524.13    161.80 o
   3  -2   1      290.86      307.04     15.19 o
   4  -2   1     1459.99     1345.58     40.39 o
   5  -2   1     5891.52     5903.80    112.14 o
   6  -2   1      366.16      368.92     21.86 o
   7  -2   1      118.04      122.22     15.60 o
   8  -2   1        7.72       49.81     16.41 o
   9  -2   1     1099.42     1100.56     74.04 o
  10  -2   1      726.77      696.20    120.98 o
  11  -2   1      153.04      140.35     34.80 o
  12  -2   1       11.16       24.33     52.66 o
 -13  -1   1       58.64      100.49     35.69 o
 -12  -1   1      485.95      511.86     56.58 o
 -11  -1   1      115.69       99.94     29.62 o
 -10  -1   1      214.50      197.51     22.58 o
  -9  -1   1     1049.81     1131.38     43.32 o
  -8  -1   1     2151.19     2186.22     79.47 o
  -7  -1   1      195.29      217.13     23.82 o
  -6  -1   1       21.92       25.74      9.29 o
  -5  -1   1       10.20        3.09      6.70 o
  -4  -1   1     4877.28     4947.62     92.16 o
  -3  -1   1    14159.44    14999.01    249.26 o
  -2  -1   1     4206.20     4468.09     78.88 o
  -1  -1   1      179.83      197.46      7.38 o
   0  -1   1    16364.84    17880.56    289.61 o
   1  -1   1     2842.01     3197.77     56.56 o
   2  -1   1       25.71       33.34      7.41 o
   3  -1   1     4615.49     5066.52    153.44 o
   4  -1   1      481.57      549.73     21.61 o
   5  -1   1     4161.97     4043.91     91.78 o
   6  -1   1     4312.64     4303.37     87.80 o
   7  -1   1     1125.73     1077.17     36.63 o
   8  -1   1     1275.76     1246.58     41.64 o
   9  -1   1      768.50      722.24     44.96 o
  10  -1   1      705.17      673.64     61.67 o
  11  -1   1       68.98      125.28     33.27 o
  12  -1   1       19.51       31.70     27.08 o
 -13   0   1      892.28      956.84     81.67 o
 -12   0   1      378.67      411.87     52.78 o
 -11   0   1        6.89       20.22     24.08 o
 -10   0   1      143.43      170.21     52.86 o
  -9   0   1        1.38       12.67     12.85 o
  -8   0   1      279.50      301.69     23.47 o
  -7   0   1     4342.62     4177.51     79.45 o
  -6   0   1      100.60      115.96     12.19 o
  -5   0   1    15302.48    16260.99    275.94 o
  -4   0   1     9802.06     9806.28    169.96 o
  -3   0   1      831.77      831.74     22.38 o
  -2   0   1      100.63       94.19      7.48 o
  -1   0   1     7418.19     8253.26    135.96 o
   0   0   1       53.89       79.30      4.66 o
   1   0   1    25285.77    26217.22   1025.67 o
   2   0   1    14179.81    15237.12    249.63 o
   3   0   1     8379.70     8661.22    147.79 o
   4   0   1     9696.38    10168.88    175.00 o
   5   0   1     2795.55     2677.06     57.66 o
   6   0   1     1236.21     1264.58     36.41 o
   7   0   1     1789.63     1772.92     47.76 o
   8   0   1      423.08      463.47     32.58 o
   9   0   1      621.89      686.80     56.54 o
  10   0   1     1221.10     1126.59     57.97 o
  11   0   1       23.37       49.24     27.84 o
  12   0   1      191.62      264.90     43.11 o
  13   0   1      331.86      351.32     53.72 o
 -12   1   1      156.38      127.72     53.86 o
 -11   1   1       11.72       24.57     26.62 o
 -10   1   1      643.40      554.26     55.52 o
  -9   1   1     2676.71     2649.67     81.62 o
  -8   1   1     4358.82     4295.88     94.62 o
  -7   1   1       32.54       32.53     11.72 o
  -6   1   1     2369.76     2359.58     49.98 o
  -5   1   1      892.82      904.65     25.41 o
  -4   1   1     1919.08     1992.54     39.68 o
  -3   1   1      940.47      905.78     29.97 o
  -2   1   1       11.39       19.77      5.24 o
  -1   1   1     1072.22     1182.86     23.55 o
   0   1   1    23826.11    22747.48   1170.86 o
   1   1   1     7104.97     7967.11    117.50 o
   2   1   1     2555.05     2767.93     45.44 o
   3   1   1     4073.56     4328.05     70.23 o
   4   1   1      338.89      404.43     15.24 o
   5   1   1     1669.98     1816.37     38.59 o
   6   1   1        1.53        5.59      6.95 o
   7   1   1      251.76      299.21     18.54 o
   8   1   1     5158.53     4846.74    102.10 o
   9   1   1     5617.64     5690.91    142.48 o
  10   1   1       18.36       11.08     26.50 o
  11   1   1      345.73      330.12     66.28 o
  12   1   1       21.35       41.63     41.74 o
  13   1   1        0.09       59.04     32.77 o
 -12   2   1       25.23       26.40     33.01 o
 -11   2   1      259.63      222.44     41.47 o
 -10   2   1        8.93       41.53     25.45 o
  -9   2   1      102.83       96.67     28.19 o
  -8   2   1        1.97       23.38     15.55 o
  -7   2   1      129.29      153.49     17.43 o
  -6   2   1      159.43      181.50     16.66 o
  -5   2   1     9566.00     9557.52    170.61 o
  -4   2   1     5175.48     5111.40     96.21 o
  -3   2   1       88.02       69.32      8.31 o
  -2   2   1     1218.08     1252.67     28.23 o
  -1   2   1       19.93       43.87      9.88 o
   0   2   1     5317.70     5836.94     99.62 o
   1   2   1      725.45      709.47     15.98 o
   2   2   1       97.17      128.19      7.81 o
   3   2   1    10821.09    11375.16    190.66 o
   4   2   1    14352.27    15321.98    256.47 o
   5   2   1     1754.47     1658.42     36.47 o
   6   2   1     2250.63     2278.36     66.66 o
   7   2   1       17.70       22.57      9.17 o
   8   2   1     1744.72     1706.95     84.81 o
   9   2   1      493.98      498.98     32.58 o
  10   2   1       92.63       75.60     20.97 o
  11   2   1       74.47       61.14     28.80 o
  12   2   1      905.40      968.44     61.29 o
  13   2   1      105.85      112.85     59.62 o
 -12   3   1        1.53       16.33     32.40 o
 -11   3   1        2.82        5.08     27.11 o
 -10   3   1      220.06      275.60     85.13 o
  -9   3   1       82.16       84.08     41.78 o
  -8   3   1      549.36      593.26     91.39 o
  -7   3   1     1191.90     1160.30     49.85 o
  -6   3   1     2791.02     2812.11     89.54 o
  -5   3   1     5307.37     5291.39    103.36 o
  -4   3   1      574.98      709.82     24.75 o
  -3   3   1      468.85      452.32     33.64 o
  -2   3   1     2886.79     3086.26     59.37 o
  -1   3   1       50.46       74.52     22.39 o
   0   3   1     5981.87     6166.59    106.55 o
   1   3   1    50909.98    51278.66    824.64 o
   2   3   1      241.74      254.46     15.37 o
   3   3   1    13836.09    14484.87    241.00 o
   4   3   1      746.18      673.40     21.61 o
   5   3   1       74.02       67.49      9.71 o
   6   3   1      572.21      594.88     27.42 o
   7   3   1      174.74      167.80     14.92 o
   8   3   1        7.41       16.72     10.59 o
   9   3   1     2197.71     2106.73     53.32 o
  10   3   1     1604.73     1609.13     56.88 o
  11   3   1      244.13      240.78     30.96 o
  12   3   1      813.84      826.92     57.69 o
  13   3   1      172.51      167.04     61.46 o
 -11   4   1       52.84       94.76     36.61 o
 -10   4   1      560.57      685.51     76.35 o
  -9   4   1      755.01      790.35     66.64 o
  -8   4   1      118.45      149.04     24.23 o
  -7   4   1        6.55        9.26     14.18 o
  -6   4   1      437.89      376.55     35.89 o
  -5   4   1       11.47       10.74     10.54 o
  -4   4   1     7189.54     7550.47    138.03 o
  -3   4   1      165.98      174.64     13.33 o
  -2   4   1     5075.10     5094.58     93.81 o
  -1   4   1    18608.52    19430.50    321.45 o
   0   4   1     2954.19     2830.73     55.48 o
   1   4   1     2432.15     2549.25     50.28 o
   2   4   1      792.75      831.98     32.30 o
   3   4   1      913.55      882.38     34.26 o
   4   4   1     2484.93     2412.55     50.73 o
   5   4   1     6742.86     7078.84    128.88 o
   6   4   1      277.35      275.15     18.40 o
   7   4   1     4770.58     4590.48     94.71 o
   8   4   1     2511.46     2247.29     52.95 o
   9   4   1     1681.42     1720.82     66.40 o
  10   4   1       61.99       91.57     25.54 o
  11   4   1      278.11      338.87     30.62 o
  12   4   1        0.71        1.90     28.41 o
  13   4   1      398.26      417.52     56.57 o
 -11   5   1      165.97      152.20     38.93 o
 -10   5   1       28.32        2.67     28.37 o
  -9   5   1       41.46       16.08     26.87 o
  -8   5   1      220.12      227.70     29.37 o
  -7   5   1      119.07      167.52     24.57 o
  -6   5   1     3894.91     3868.04    104.73 o
  -5   5   1     7090.27     6196.04    519.92 o
  -4   5   1     3605.24     3541.62     77.90 o
  -3   5   1     1012.83      988.40     28.29 o
  -2   5   1     4719.85     4754.01     90.68 o
  -1   5   1       29.66       44.65      7.97 o
   0   5   1      762.52      764.62     23.67 o
   1   5   1     3270.80     3368.34     66.03 o
   2   5   1      157.25      187.60     17.22 o
   3   5   1    19589.53    20826.19    402.44 o
   4   5   1    18627.36    19057.87    371.71 o
   5   5   1      201.33      191.61     13.69 o
   6   5   1     2204.89     2153.05     51.75 o
   7   5   1        0.66       -4.78      9.10 o
   8   5   1       25.69       21.08     12.81 o
   9   5   1       73.32       72.14     14.86 o
  10   5   1       18.88       50.70     18.65 o
  11   5   1      388.67      386.31     40.11 o
  12   5   1     2561.41     2427.93     99.28 o
  13   5   1      363.97      395.48     72.04 o
 -10   6   1     1100.65     1095.76    151.44 o
  -9   6   1      415.63      421.22     53.26 o
  -8   6   1        7.57       24.37     24.67 o
  -7   6   1      153.12      155.53     26.76 o
  -6   6   1      620.95      653.62     44.02 o
  -5   6   1       14.57       31.35     15.12 o
  -4   6   1      760.01      823.40     42.87 o
  -3   6   1      149.00      148.10     12.22 o
  -2   6   1     9441.50     9681.66    172.32 o
  -1   6   1     8095.85     7578.68    137.56 o
   0   6   1      264.41      211.09     16.40 o
   1   6   1        2.26       -2.11      6.22 o
   2   6   1     1544.74     1358.15     55.09 o
   3   6   1     7823.14     8073.54    170.68 o
   4   6   1       53.89       71.58     14.04 o
   5   6   1     1621.52     1512.80     49.49 o
   6   6   1     1395.68     1376.92     47.42 o
   7   6   1     6189.26     5624.41    128.87 o
   8   6   1     1476.14     1369.09     54.16 o
   9   6   1      211.02      254.77     33.58 o
  10   6   1       34.47       25.66     22.13 o
  11   6   1      781.34      823.15     56.17 o
  12   6   1      362.13      352.55     60.63 o
  13   6   1       84.54      109.57     52.22 o
 -10   7   1      268.87      296.55     69.22 o
  -9   7   1      123.98       92.26     33.09 o
  -8   7   1        7.29       22.72     28.15 o
  -7   7   1      166.15      234.13     31.24 o
  -6   7   1      231.53      259.54     33.97 o
  -5   7   1      465.55      517.40     39.25 o
  -4   7   1      321.43      289.83     28.84 o
  -3   7   1     2436.86     2305.62    163.42 o
  -2   7   1     5390.67     5143.27    101.57 o
  -1   7   1      186.53      164.44     14.50 o
   0   7   1      142.55      134.59     13.63 o
   1   7   1     1032.26     1160.39     33.32 o
   2   7   1     2244.19     2177.70     59.43 o
   3   7   1     1154.98     1021.30     39.23 o
   4   7   1     5718.94     5947.63    135.88 o
   5   7   1        6.46       20.05     11.76 o
   6   7   1     4306.67     4256.96    134.04 o
   7   7   1     2485.21     2447.82     74.53 o
   8   7   1       37.09       57.40     22.22 o
   9   7   1      219.26      235.10     28.08 o
  10   7   1       69.93       60.35     17.45 o
  11   7   1       80.81       90.84     30.58 o
  12   7   1      279.46      293.96     36.45 o
  13   7   1      287.45      423.99     46.63 o
  -9   8   1       67.48       34.69     33.73 o
  -8   8   1       68.86       62.25     33.67 o
  -7   8   1      526.29      525.08     69.01 o
  -6   8   1      664.19      613.60     46.20 o
  -5   8   1     1161.90     1112.58     57.17 o
  -4   8   1      100.43      149.07     27.83 o
  -3   8   1      457.91      423.18     40.10 o
  -2   8   1      682.68      700.55     39.82 o
  -1   8   1     2291.52     2280.65     56.11 o
   0   8   1       64.37       83.39     21.96 o
   1   8   1     1960.35     1943.48     49.06 o
   2   8   1     1941.18     1919.47     47.53 o
   3   8   1     4673.03     4774.77    175.19 o
   4   8   1     1854.78     1750.51     57.83 o
   5   8   1      460.01      547.29     35.94 o
   6   8   1      118.71      101.18     19.27 o
   7   8   1      611.21      579.93     39.80 o
   8   8   1      928.73      930.49     50.10 o
   9   8   1      107.73       83.93     20.29 o
  10   8   1      150.68      142.62     32.72 o
  11   8   1      297.11      289.31     38.54 o
  12   8   1      297.66      412.13     44.29 o
  13   8   1      143.86      175.87     39.13 o
  -8   9   1       20.87       34.70     50.78 o
  -7   9   1       29.85       77.07     31.14 o
  -6   9   1        0.26       31.21     20.46 o
  -5   9   1       36.20       48.81     21.01 o
  -4   9   1        3.77        5.14     19.64 o
  -3   9   1        6.14       20.54     16.40 o
  -2   9   1     2444.58     2296.79     85.75 o
  -1   9   1     3857.95     3564.47     80.09 o
   0   9   1      162.71      171.70     18.98 o
   1   9   1     1734.92     1612.59     45.13 o
   2   9   1      246.22      305.13     19.71 o
   3   9   1      272.36      225.28     24.41 o
   4   9   1        8.21       -0.25     14.17 o
   5   9   1      730.15      619.37     39.51 o
   6   9   1      100.53       75.27     21.05 o
   7   9   1     4430.45     4205.53    141.20 o
   8   9   1     1966.41     2004.62     99.99 o
   9   9   1      285.57      253.64     31.09 o
  10   9   1      214.68      239.42     30.52 o
  11   9   1       19.47       39.03     18.31 o
  12   9   1       29.85       66.56     26.39 o
  13   9   1       12.80       43.54     33.15 o
  -8  10   1       63.48      100.84     36.40 o
  -7  10   1      392.19      453.76     56.31 o
  -6  10   1     1058.18     1135.83     65.87 o
  -5  10   1      293.97      279.69     34.28 o
  -4  10   1      643.40      638.96     47.70 o
  -3  10   1      579.31      547.63     53.30 o
  -2  10   1      506.85      512.74     39.18 o
  -1  10   1        9.15        3.90     14.91 o
   0  10   1     1468.06     1408.27     45.44 o
   1  10   1       18.39        4.55     11.35 o
   2  10   1     3810.26     3638.92    100.56 o
   3  10   1     2684.87     2551.68    107.86 o
   4  10   1        8.54       15.47     15.73 o
   5  10   1      834.77      783.23     49.75 o
   6  10   1     1859.25     1886.76     74.75 o
   7  10   1     1224.72     1200.78     84.46 o
   8  10   1      381.59      458.49     39.21 o
   9  10   1      202.26      178.66     28.33 o
  10  10   1      612.53      674.72     50.42 o
  11  10   1     1314.43     1363.38     83.78 o
  12  10   1      409.31      375.99     45.08 o
  -7  11   1      653.43      704.02    136.64 o
  -6  11   1        2.23       37.86     24.67 o
  -5  11   1      239.51      260.74     34.77 o
  -4  11   1       87.23       87.18     23.53 o
  -3  11   1      321.84      391.86     44.94 o
  -2  11   1      842.73      893.71     72.24 o
  -1  11   1      842.60      751.17     82.56 o
   0  11   1      746.04      890.09     48.63 o
   1  11   1     2900.20     2698.92    126.96 o
   2  11   1     1070.22     1072.82     66.96 o
   3  11   1      193.52      226.04     28.60 o
   4  11   1       60.27       52.97     18.04 o
   5  11   1      502.62      543.64     41.13 o
   6  11   1     1540.70     1413.92     65.08 o
   7  11   1     2002.19     1952.02     72.98 o
   8  11   1      192.42      209.81     29.44 o
   9  11   1      449.20      415.62     60.04 o
  10  11   1     1485.70     1481.64     74.44 o
  11  11   1       19.00       55.80     25.60 o
  12  11   1      116.84       80.56     30.14 o
  -6  12   1      366.68      358.38     54.97 o
  -5  12   1        0.59       29.94     24.52 o
  -4  12   1      749.62      759.19     83.33 o
  -3  12   1      564.88      696.83     50.83 o
  -2  12   1      106.87      167.09     27.12 o
  -1  12   1      101.81      148.95     36.45 o
   0  12   1        6.35        5.34     25.95 o
   1  12   1       55.31       41.68     28.43 o
   2  12   1     1011.84     1042.72     56.43 o
   3  12   1     1573.24     1451.79     74.91 o
   4  12   1      479.92      500.65     42.89 o
   5  12   1     1243.74     1188.42     61.87 o
   6  12   1      319.00      297.02     34.35 o
   7  12   1      151.99      176.23     28.51 o
   8  12   1      114.00       51.05     24.64 o
   9  12   1      449.22      444.12     42.99 o
  10  12   1       11.88       18.46     24.18 o
  11  12   1      418.92      404.88     44.76 o
  -5  13   1       14.28       30.63     24.95 o
  -4  13   1       71.98       87.64     29.15 o
  -3  13   1       87.31       99.46     37.42 o
  -2  13   1       52.12       65.93     33.72 o
  -1  13   1       15.51       43.40     28.83 o
   0  13   1        1.66       -5.01     31.10 o
   1  13   1      338.67      457.28     56.76 o
   2  13   1     1579.67     1608.65     97.38 o
   3  13   1       91.94      120.66     26.06 o
   4  13   1      301.26      290.73     35.07 o
   5  13   1       26.64       52.88     25.66 o
   6  13   1       13.44        6.40     20.49 o
   7  13   1      182.16      211.77     31.90 o
   8  13   1       10.63       31.35     22.48 o
   9  13   1        8.84       29.24     23.32 o
  10  13   1      702.29      688.07     78.25 o
  11  13   1      392.26      413.82     54.19 o
  -3  14   1      470.24      612.05     70.19 o
  -2  14   1      171.21      187.82     45.22 o
  -1  14   1        0.60      -19.09     26.44 o
   0  14   1       48.77       53.19     32.74 o
   1  14   1      714.27      885.83     78.57 o
   2  14   1       74.68      116.50     68.49 o
   3  14   1      216.50      224.62     51.15 o
   4  14   1       89.66      114.06     27.05 o
   5  14   1      582.13      634.62     77.63 o
   6  14   1      736.76      755.36     56.28 o
   7  14   1       72.31       63.01     25.11 o
   8  14   1        5.72       30.18     24.48 o
   9  14   1      116.82      117.55     31.59 o
  10  14   1      330.09      414.24     45.55 o
  -2  15   1      119.59      116.18     46.96 o
  -1  15   1       93.23      107.01     41.00 o
   0  15   1        0.47        7.94     32.45 o
   1  15   1       81.03       89.63     41.74 o
   2  15   1      425.86      409.75     76.62 o
   3  15   1      137.81      136.28     43.03 o
   4  15   1      448.01      431.65     57.85 o
   5  15   1     1276.20     1254.57     73.12 o
   6  15   1       19.78       54.41     27.57 o
   7  15   1      103.29      160.06     33.01 o
   8  15   1        0.29        5.84     26.48 o
   9  15   1       30.64       71.90     59.72 o
   1  16   1      135.06      211.41     49.33 o
   2  16   1        8.54       -8.28     36.73 o
   3  16   1       15.92       27.60     37.15 o
   4  16   1      202.36      171.90     51.25 o
   5  16   1       20.14       94.15     35.94 o
   6  16   1      541.21      592.00     54.94 o
  -6 -15   2       47.84       68.63     28.44 o
  -5 -15   2       13.52       43.68     30.18 o
  -4 -15   2      168.28      190.26     36.14 o
  -3 -15   2      311.73      233.88     51.60 o
  -2 -15   2        3.21      -18.84     33.80 o
  -1 -15   2      819.93      859.07     83.10 o
   0 -15   2      219.38      205.35     50.02 o
  -8 -14   2      338.10      352.64     74.88 o
  -7 -14   2        7.16       12.80     25.27 o
  -6 -14   2      439.14      437.10     71.67 o
  -5 -14   2      103.40       78.18     37.00 o
  -4 -14   2      144.12      199.11     35.72 o
  -3 -14   2       19.41       64.01     26.00 o
  -2 -14   2      263.54      292.30     66.88 o
  -1 -14   2      141.24      191.36     44.59 o
   0 -14   2      115.70      104.25     39.85 o
   1 -14   2       50.33       56.63     36.99 o
   2 -14   2       34.53       75.53     73.78 o
  -9 -13   2      714.18      598.21     67.06 o
  -8 -13   2      100.38      141.04     29.64 o
  -7 -13   2       87.73      115.09     27.63 o
  -6 -13   2      366.98      400.62     42.75 o
  -5 -13   2      220.74      262.23     34.10 o
  -4 -13   2       80.41       82.10     26.42 o
  -3 -13   2       96.12       84.14     25.81 o
  -2 -13   2       17.30       38.78     22.99 o
  -1 -13   2      270.57      248.39     43.70 o
   0 -13   2      408.86      459.45     57.86 o
   1 -13   2       18.88       29.48     31.36 o
   2 -13   2       63.70       45.54     31.47 o
   3 -13   2      169.62      154.68     40.61 o
   4 -13   2       88.03      102.90     56.30 o
 -10 -12   2      298.21      330.83     53.27 o
  -9 -12   2      387.90      379.40     42.49 o
  -8 -12   2       60.63       85.42     31.57 o
  -7 -12   2      182.17      174.65     30.80 o
  -6 -12   2       47.26       67.78     23.08 o
  -5 -12   2      657.55      652.50     49.14 o
  -4 -12   2       24.00       51.17     21.35 o
  -3 -12   2       17.57       43.77     21.59 o
  -2 -12   2      138.22      142.87     30.53 o
  -1 -12   2      772.43      853.97     70.86 o
   0 -12   2      886.16     1059.79     78.88 o
   1 -12   2       86.74      124.51     34.01 o
   2 -12   2       13.57        5.36     27.84 o
   3 -12   2      282.70      311.22     36.15 o
   4 -12   2      174.29      204.20     34.72 o
   5 -12   2       49.76       54.77     35.25 o
 -11 -11   2       12.76       37.55     32.86 o
 -10 -11   2        4.60       30.94     29.61 o
  -9 -11   2       64.66      107.41     27.08 o
  -8 -11   2      422.52      427.47     88.29 o
  -7 -11   2      146.17      196.61     37.63 o
  -6 -11   2     1531.59     1467.65     67.86 o
  -5 -11   2     1722.53     1581.02     68.01 o
  -4 -11   2       56.36       65.50     21.75 o
  -3 -11   2        2.60        8.86     17.60 o
  -2 -11   2       10.12      -12.76     16.78 o
  -1 -11   2      111.14      139.11     34.98 o
   0 -11   2      915.60      921.13     52.39 o
   1 -11   2      179.15      173.87     26.52 o
   2 -11   2      159.69      194.11     30.83 o
   3 -11   2      628.39      642.99     47.85 o
   4 -11   2      501.87      492.25     66.05 o
   5 -11   2        1.98        6.67     28.57 o
   6 -11   2        8.94       79.88     58.01 o
 -12 -10   2        3.23       73.63     33.56 o
 -11 -10   2      596.49      508.17     60.81 o
 -10 -10   2      952.33      944.43    104.22 o
  -9 -10   2      744.31      716.17     51.86 o
  -8 -10   2        2.06        0.25     22.97 o
  -7 -10   2     1280.98     1182.33     60.65 o
  -6 -10   2      420.42      444.72     48.77 o
  -5 -10   2     1109.43     1067.22     69.43 o
  -4 -10   2     2115.52     2124.19     72.77 o
  -3 -10   2        8.69       34.37     17.73 o
  -2 -10   2     1553.40     1481.38     96.68 o
  -1 -10   2     3228.47     3065.84     92.32 o
   0 -10   2      548.23      608.13     40.33 o
   1 -10   2      959.29      993.12     72.33 o
   2 -10   2     1275.18     1249.88     59.48 o
   3 -10   2       18.42       18.74     22.55 o
   4 -10   2      154.81      110.00     30.46 o
   5 -10   2      123.68      134.00     41.71 o
   6 -10   2      141.84      121.31     35.30 o
   7 -10   2      370.31      342.58     52.78 o
 -12  -9   2      272.78      352.26     82.72 o
 -11  -9   2      207.40      244.58     34.35 o
 -10  -9   2       34.88       48.93     21.43 o
  -9  -9   2       15.55       20.04     21.58 o
  -8  -9   2        2.17        3.95     17.39 o
  -7  -9   2      218.52      263.92     30.36 o
  -6  -9   2     2954.96     2765.98     85.18 o
  -5  -9   2     1728.85     1721.40     74.22 o
  -4  -9   2      504.38      428.97     34.38 o
  -3  -9   2     3163.94     2883.64    124.12 o
  -2  -9   2      805.81      781.72     44.37 o
  -1  -9   2      557.51      588.71     30.75 o
   0  -9   2        1.27       29.01     12.28 o
   1  -9   2       55.31       31.22     14.71 o
   2  -9   2      873.84      867.90     46.46 o
   3  -9   2     2911.27     2750.48    124.68 o
   4  -9   2       12.98       16.16     19.53 o
   5  -9   2      146.22      139.65     26.50 o
   6  -9   2      355.11      352.21     54.53 o
   7  -9   2      139.10      101.16     37.47 o
   8  -9   2        3.58       24.10     35.36 o
 -12  -8   2        1.32       25.98     31.80 o
 -11  -8   2      623.09      594.10     48.91 o
 -10  -8   2      871.23      775.98     52.46 o
  -9  -8   2        3.28       -1.65     17.49 o
  -8  -8   2      667.39      639.47     60.96 o
  -7  -8   2      854.07      798.38     76.10 o
  -6  -8   2     1123.85     1091.56     65.16 o
  -5  -8   2      886.47      933.11     61.71 o
  -4  -8   2        6.77        7.56     12.47 o
  -3  -8   2      853.87      839.46     30.45 o
  -2  -8   2     2518.77     2469.14     59.69 o
  -1  -8   2     1973.23     1856.80     52.99 o
   0  -8   2       71.28       75.20     12.90 o
   1  -8   2      776.33      788.27     34.20 o
   2  -8   2      814.92      778.15     52.48 o
   3  -8   2     1247.84     1135.33     52.48 o
   4  -8   2       30.14       13.07     14.82 o
   5  -8   2      141.85      185.60     27.70 o
   6  -8   2       66.76       73.99     40.97 o
   7  -8   2      284.07      312.92     52.19 o
   8  -8   2      128.00      135.50     38.51 o
   9  -8   2        1.90       24.29     30.49 o
 -13  -7   2       96.97       88.99     39.93 o
 -12  -7   2      148.36      186.51     41.95 o
 -11  -7   2     1268.52     1310.25     79.41 o
 -10  -7   2      678.52      706.34     52.44 o
  -9  -7   2      197.95      190.63     33.26 o
  -8  -7   2       26.27       33.39     16.27 o
  -7  -7   2        1.09       21.06     21.53 o
  -6  -7   2       91.23      103.70     20.34 o
  -5  -7   2      869.35      905.84     46.23 o
  -4  -7   2        6.74       15.79      7.81 o
  -3  -7   2     3329.15     3295.89     70.77 o
  -2  -7   2     3995.68     3893.98     81.36 o
  -1  -7   2      753.21      776.47     42.41 o
   0  -7   2      157.74      199.32     17.25 o
   1  -7   2       13.48        9.34     10.09 o
   2  -7   2       24.65       35.74     11.78 o
   3  -7   2      274.50      284.86     22.16 o
   4  -7   2      672.55      627.71     40.26 o
   5  -7   2       58.15       48.01     19.74 o
   6  -7   2      742.47      664.56     59.13 o
   7  -7   2      311.93      349.22     46.67 o
   8  -7   2      195.41      167.13     40.43 o
   9  -7   2        2.67        8.55     28.88 o
  10  -7   2       66.49       43.90     34.75 o
 -13  -6   2        0.99       25.03     28.29 o
 -12  -6   2      335.55      542.15     79.94 o
 -11  -6   2      196.19      195.66     29.60 o
 -10  -6   2      138.78      178.64     27.24 o
  -9  -6   2      246.00      234.42     27.83 o
  -8  -6   2      899.03      888.24     58.24 o
  -7  -6   2     1847.80     1772.77    103.07 o
  -6  -6   2     4345.89     3939.44    193.40 o
  -5  -6   2      751.11      772.53     40.03 o
  -4  -6   2     1000.43     1033.73     30.52 o
  -3  -6   2     6980.34     7126.23    131.06 o
  -2  -6   2      148.57      195.32     14.75 o
  -1  -6   2     5142.49     4993.09     97.68 o
   0  -6   2      454.58      477.81     23.26 o
   1  -6   2     1529.40     1502.56     46.24 o
   2  -6   2     7069.65     6872.82    130.09 o
   3  -6   2     2157.58     1978.28     51.52 o
   4  -6   2      165.77      178.83     19.30 o
   5  -6   2     1323.08     1328.11     55.43 o
   6  -6   2     1832.26     1853.09     72.49 o
   7  -6   2        3.28       41.66     32.97 o
   8  -6   2      133.36       79.01     31.86 o
   9  -6   2        2.89       39.29     31.61 o
  10  -6   2      316.04      332.87     52.63 o
 -13  -5   2        6.51      -11.44     25.19 o
 -12  -5   2      391.63      458.60     62.00 o
 -11  -5   2     1276.28     1273.58     90.98 o
 -10  -5   2      958.72      975.76     54.00 o
  -9  -5   2      331.61      299.75     30.27 o
  -8  -5   2     2849.53     2755.09     69.42 o
  -7  -5   2     1677.45     1544.17     45.82 o
  -6  -5   2       59.67       60.05     13.90 o
  -5  -5   2      345.06      346.72     24.71 o
  -4  -5   2      490.24      549.62     22.30 o
  -3  -5   2     4596.37     4422.55     85.59 o
  -2  -5   2     6929.33     6883.54    125.00 o
  -1  -5   2     2171.91     2206.34     62.73 o
   0  -5   2     4348.99     4264.32     83.80 o
   1  -5   2    13798.42    14250.73    244.33 o
   2  -5   2     1377.12     1374.49     37.80 o
   3  -5   2      310.46      314.04     19.79 o
   4  -5   2      478.97      547.47     26.77 o
   5  -5   2     1276.55     1278.52     41.47 o
   6  -5   2     2508.35     2398.65     75.00 o
   7  -5   2     1337.52     1372.16    126.00 o
   8  -5   2      262.58      292.37     42.47 o
   9  -5   2      333.32      432.44     54.26 o
  10  -5   2      258.37      192.15     44.40 o
  11  -5   2       11.12       80.87     37.78 o
 -13  -4   2      263.02      284.42     58.11 o
 -12  -4   2      719.43      611.55     50.85 o
 -11  -4   2      368.75      388.45     32.59 o
 -10  -4   2        6.90       28.62     14.84 o
  -9  -4   2      152.05      172.19     21.58 o
  -8  -4   2      712.62      688.61     34.88 o
  -7  -4   2     3075.54     2980.97     82.65 o
  -6  -4   2     1409.86     1358.15     45.05 o
  -5  -4   2       66.92       73.32     10.82 o
  -4  -4   2     2964.96     2754.42     58.74 o
  -3  -4   2     5949.25     5989.40    109.23 o
  -2  -4   2      920.89      982.83     26.70 o
  -1  -4   2       85.44       76.85      9.19 o
   0  -4   2      177.99      183.05     15.12 o
   1  -4   2     3285.54     3377.63     67.74 o
   2  -4   2     3932.07     3746.17     74.83 o
   3  -4   2      970.97     1022.97     30.66 o
   4  -4   2      140.90      123.54     13.99 o
   5  -4   2     3484.15     3347.93     74.44 o
   6  -4   2      999.98     1006.48     55.12 o
   7  -4   2       99.13      102.31     27.39 o
   8  -4   2        2.25       20.79     21.41 o
   9  -4   2        8.55        0.64     22.97 o
  10  -4   2      114.74      123.49     44.62 o
  11  -4   2      292.75      242.37     46.96 o
 -13  -3   2       25.13       80.27     47.87 o
 -12  -3   2       84.37      122.18     27.21 o
 -11  -3   2      170.72      168.69     32.15 o
 -10  -3   2      215.32      224.64     26.34 o
  -9  -3   2      284.83      338.96     31.72 o
  -8  -3   2     5323.04     4850.56    225.64 o
  -7  -3   2     3908.94     3836.09     84.08 o
  -6  -3   2      219.07      285.60     31.31 o
  -5  -3   2     1216.77     1355.17     52.84 o
  -4  -3   2       19.08       31.61      7.94 o
  -3  -3   2       24.46        4.81      8.73 o
  -2  -3   2     4987.51     5141.69     92.88 o
  -1  -3   2      477.87      514.31     17.39 o
   0  -3   2     1442.05     1356.02     31.91 o
   1  -3   2    13150.50    13549.99    227.71 o
   2  -3   2     2648.26     2650.89     54.88 o
   3  -3   2     1758.30     1813.41     42.77 o
   4  -3   2      155.46      189.87     15.08 o
   5  -3   2       19.42       20.35      8.98 o
   6  -3   2      519.75      533.92     34.00 o
   7  -3   2      320.51      329.72     29.73 o
   8  -3   2       29.38       70.77     25.79 o
   9  -3   2      996.62      998.69    165.13 o
  10  -3   2      437.20      488.00     56.76 o
  11  -3   2      218.54      233.71     47.94 o
  12  -3   2       22.52       36.70     36.00 o
 -13  -2   2      446.13      517.74    119.40 o
 -12  -2   2      264.81      272.59     49.44 o
 -11  -2   2      147.60      165.46     22.98 o
 -10  -2   2       76.76       61.80     15.51 o
  -9  -2   2       45.22       57.32     14.79 o
  -8  -2   2     1420.22     1322.49     43.49 o
  -7  -2   2       13.76       32.19     10.81 o
  -6  -2   2      400.79      426.36     23.67 o
  -5  -2   2      252.53      275.33     21.54 o
  -4  -2   2    12837.56    13639.87    232.14 o
  -3  -2   2     6534.85     6600.51    116.97 o
  -2  -2   2     1050.06      999.91     48.56 o
  -1  -2   2       55.28       76.27      7.52 o
   0  -2   2     3935.25     4247.54     76.24 o
   1  -2   2      212.55      249.71     12.49 o
   2  -2   2      143.63      139.32     10.55 o
   3  -2   2     1067.23     1036.62     27.91 o
   4  -2   2     2246.36     2188.78     49.39 o
   5  -2   2     5669.59     5681.99    109.00 o
   6  -2   2     1757.51     1649.69     48.42 o
   7  -2   2     2096.79     2128.35     55.13 o
   8  -2   2      629.12      648.48     41.68 o
   9  -2   2      306.35      326.89     50.24 o
  10  -2   2        0.37        1.46     23.49 o
  11  -2   2       13.09       52.09     59.89 o
  12  -2   2       14.38       73.75     38.33 o
 -13  -1   2      328.87      282.24     48.91 o
 -12  -1   2       55.48       69.97     31.25 o
 -11  -1   2       16.96       12.65     22.99 o
 -10  -1   2       39.67       44.73     13.80 o
  -9  -1   2      907.84      928.80     37.21 o
  -8  -1   2      546.58      566.90     31.79 o
  -7  -1   2     4858.51     4806.13    100.01 o
  -6  -1   2      394.33      376.59     22.42 o
  -5  -1   2      956.24      846.39     27.64 o
  -4  -1   2     4772.17     4805.43     90.53 o
  -3  -1   2      879.29      880.47     24.00 o
  -2  -1   2      146.63      143.41     10.79 o
  -1  -1   2     2748.58     3047.22     55.08 o
   0  -1   2     4247.69     4734.78     81.83 o
   1  -1   2    13881.89    15012.39    246.39 o
   2  -1   2     5334.57     5960.25    119.68 o
   3  -1   2      783.13      894.40     24.08 o
   4  -1   2     3091.54     2914.36     59.61 o
   5  -1   2     8094.02     8238.30    148.56 o
   6  -1   2      160.41      166.30     16.19 o
   7  -1   2       69.27       54.30     12.14 o
   8  -1   2      207.11      180.73     24.49 o
   9  -1   2      427.21      455.77     37.41 o
  10  -1   2     2031.45     1904.24     92.09 o
  11  -1   2      477.82      485.18     56.51 o
  12  -1   2        6.99       23.75     30.16 o
 -12   0   2     1056.45     1096.78    126.33 o
 -11   0   2      332.47      271.86     41.74 o
 -10   0   2      388.41      397.09     35.66 o
  -9   0   2     1139.05     1092.64     39.78 o
  -8   0   2     1308.61     1215.10     38.12 o
  -7   0   2      390.33      403.38     29.90 o
  -6   0   2      784.66      812.44     30.66 o
  -5   0   2      894.15      924.49     29.14 o
  -4   0   2     3473.19     3453.79     68.96 o
  -3   0   2    26133.45    27812.31    453.85 o
  -2   0   2      215.90      226.04     10.95 o
  -1   0   2     1074.87     1150.08     29.04 o
   0   0   2    12154.91    13828.67    226.23 o
   1   0   2     4086.51     4527.26     77.70 o
   2   0   2    12852.36    13745.59    323.09 o
   3   0   2      120.81      151.12      8.64 o
   4   0   2      161.07      168.63     12.38 o
   5   0   2     5005.49     4962.71     94.70 o
   6   0   2     4822.04     4878.78     96.27 o
   7   0   2      150.05      136.56     25.89 o
   8   0   2     1335.65     1295.37     57.58 o
   9   0   2      886.26      940.68     60.77 o
  10   0   2      848.97      796.94     50.17 o
  11   0   2        3.60        9.75     23.24 o
  12   0   2       34.90      153.80     54.93 o
  13   0   2       94.70       53.54     35.05 o
 -12   1   2      444.35      471.21     56.35 o
 -11   1   2       39.70       75.33     33.64 o
 -10   1   2      292.64      326.63     43.90 o
  -9   1   2       17.21        8.20     20.90 o
  -8   1   2     3054.64     2964.43     64.38 o
  -7   1   2      342.18      381.00     21.63 o
  -6   1   2       18.64       24.86      9.08 o
  -5   1   2     6367.29     6184.68    116.26 o
  -4   1   2    18809.43    19911.80    332.13 o
  -3   1   2     6423.29     6808.17    120.01 o
  -2   1   2     9574.44    10470.26    175.81 o
  -1   1   2     7892.77     8188.98    171.72 o
   0   1   2     4039.82     4279.71     84.52 o
   1   1   2     6125.39     6482.46    108.82 o
   2   1   2     6766.63     7608.13    128.64 o
   3   1   2       11.67       11.05      5.02 o
   4   1   2    24865.25    26353.03    432.18 o
   5   1   2     3392.82     3321.58     67.55 o
   6   1   2       35.74       18.29      8.06 o
   7   1   2      845.29      869.60     31.87 o
   8   1   2      126.23      140.39     16.57 o
   9   1   2      687.48      554.76     41.37 o
  10   1   2     1039.52      970.34     55.04 o
  11   1   2        7.40       -9.92     21.28 o
  12   1   2      551.89      531.73    103.00 o
  13   1   2      260.59      287.55     48.35 o
 -12   2   2       59.45       12.02     32.36 o
 -11   2   2       60.71       66.08     27.88 o
 -10   2   2     1022.01     1025.65     81.11 o
  -9   2   2     1752.08     1805.47     77.27 o
  -8   2   2      388.74      437.41     35.25 o
  -7   2   2       40.17       67.29     13.44 o
  -6   2   2        7.44       16.92      8.22 o
  -5   2   2     2182.33     2086.27     43.64 o
  -4   2   2        0.40        3.49      5.79 o
  -3   2   2     6860.77     7256.97    128.06 o
  -2   2   2     1072.53     1166.05     26.99 o
  -1   2   2    39979.33    42484.96    705.18 o
   0   2   2     1457.70     1552.99     31.77 o
   1   2   2     6726.93     7115.94    119.92 o
   2   2   2     1515.99     1603.20     29.85 o
   3   2   2     4225.03     4408.71     71.94 o
   4   2   2     8340.31     9022.97    140.41 o
   5   2   2      284.03      345.36     16.03 o
   6   2   2      720.53      761.87     36.31 o
   7   2   2      514.11      521.74     24.36 o
   8   2   2     2176.88     2146.02     56.08 o
   9   2   2     1910.26     1796.76     65.15 o
  10   2   2      210.02      228.16     28.97 o
  11   2   2      174.20      165.58     35.57 o
  12   2   2       57.22      100.48     25.57 o
  13   2   2       48.55       97.25     39.90 o
 -12   3   2      369.64      275.48     48.62 o
 -11   3   2       58.64       79.74     34.61 o
 -10   3   2      485.37      453.21     53.96 o
  -9   3   2       13.93       47.15     20.05 o
  -8   3   2      175.70      186.65     25.38 o
  -7   3   2     1341.18     1366.54     73.99 o
  -6   3   2      312.23      330.68     21.16 o
  -5   3   2      548.32      560.25     31.14 o
  -4   3   2     7597.02     7820.01    140.91 o
  -3   3   2      119.07       81.71      7.96 o
  -2   3   2     1377.19     1423.75     41.27 o
  -1   3   2     6972.74     7288.54    148.12 o
   0   3   2      211.11      231.91      9.47 o
   1   3   2     7217.44     7641.93    116.53 o
   2   3   2       15.68       15.06      6.16 o
   3   3   2     3917.32     4177.31     69.30 o
   4   3   2     3547.66     3476.47     61.36 o
   5   3   2     1223.23     1062.97     27.43 o
   6   3   2     1295.16     1329.20     33.61 o
   7   3   2      235.14      239.00     16.96 o
   8   3   2     1889.94     1817.39     45.83 o
   9   3   2     1196.95     1099.65     46.67 o
  10   3   2      291.90      343.12     33.88 o
  11   3   2       13.95       -4.95     20.29 o
  12   3   2      397.37      374.79     41.83 o
  13   3   2      441.67      536.75     50.84 o
 -11   4   2       82.30      101.90     34.83 o
 -10   4   2        8.42       37.75     29.75 o
  -9   4   2     1289.03     1298.09     83.36 o
  -8   4   2      989.61      997.31     54.01 o
  -7   4   2        4.64       -9.00     14.05 o
  -6   4   2     1456.73     1391.13    127.88 o
  -5   4   2     3503.19     3459.29     73.64 o
  -4   4   2     2281.82     2159.73     48.95 o
  -3   4   2       52.07       55.69     12.61 o
  -2   4   2     2560.31     2741.77     68.90 o
  -1   4   2      222.62      193.67      9.65 o
   0   4   2    34676.36    34724.47    640.92 o
   1   4   2     7346.08     7833.84    135.37 o
   2   4   2      211.78      234.37     12.13 o
   3   4   2    10306.81    10638.28    180.97 o
   4   4   2     6481.01     6549.15    117.68 o
   5   4   2     2585.46     2550.87     62.43 o
   6   4   2      253.57      258.98     21.63 o
   7   4   2       27.22       45.95     10.86 o
   8   4   2      412.95      434.35     24.15 o
   9   4   2     3251.71     3120.50     84.06 o
  10   4   2      279.25      328.58     29.00 o
  11   4   2        8.35       18.22     18.69 o
  12   4   2      580.45      655.48     85.09 o
  13   4   2      274.37      254.99     64.67 o
 -11   5   2        3.02       29.29     33.68 o
 -10   5   2      956.00      966.89     93.43 o
  -9   5   2     1188.61     1152.14    146.65 o
  -8   5   2        4.45       44.36     21.45 o
  -7   5   2      451.33      458.58     49.88 o
  -6   5   2      160.63      169.44     23.87 o
  -5   5   2      563.91      537.36     36.32 o
  -4   5   2     1055.67     1025.80     44.91 o
  -3   5   2     2112.18     2046.48     60.55 o
  -2   5   2      882.04      801.51     39.31 o
  -1   5   2     8218.13     8147.73    143.87 o
   0   5   2     6019.97     5756.06    104.94 o
   1   5   2     2312.91     2499.58     51.86 o
   2   5   2     3042.26     3164.83     67.89 o
   3   5   2       79.49      103.85     24.61 o
   4   5   2      600.40      638.17     21.08 o
   5   5   2     6631.31     7042.08    128.84 o
   6   5   2      257.00      289.78     18.67 o
   7   5   2     3236.80     2979.94    125.58 o
   8   5   2     2073.76     2011.73     49.60 o
   9   5   2      810.88      962.61     37.34 o
  10   5   2       60.29       83.28     18.64 o
  11   5   2      168.69      197.90     54.80 o
  12   5   2       25.21       83.94     36.17 o
  13   5   2      245.12      368.69     93.19 o
 -10   6   2      209.86      239.08     57.41 o
  -9   6   2       65.31       65.63     30.11 o
  -8   6   2      431.74      484.77     58.62 o
  -7   6   2        8.25       11.07     19.78 o
  -6   6   2     2228.29     2070.14    116.75 o
  -5   6   2     2395.49     2250.41     72.05 o
  -4   6   2      144.39      151.91     21.40 o
  -3   6   2      761.47      868.33     44.14 o
  -2   6   2     2390.32     2331.64     66.52 o
  -1   6   2      188.82      203.93     18.60 o
   0   6   2      223.36      188.08     20.42 o
   1   6   2     1256.89     1079.12     41.10 o
   2   6   2     3962.02     4132.73     80.14 o
   3   6   2     7425.84     6911.78    149.04 o
   4   6   2     6168.85     6334.58    139.61 o
   5   6   2       23.74       30.11      7.49 o
   6   6   2     2952.04     3019.37     66.20 o
   7   6   2     2370.67     2381.03     68.43 o
   8   6   2      564.20      541.36     32.19 o
   9   6   2      145.03      143.14     20.65 o
  10   6   2        2.31       -1.42     15.95 o
  11   6   2      414.72      441.26     43.06 o
  12   6   2     1563.85     1613.83     81.28 o
  13   6   2      496.03      454.15     59.15 o
 -10   7   2      186.22      250.65     47.05 o
  -9   7   2      457.75      465.51     57.37 o
  -8   7   2        0.51       78.91     29.92 o
  -7   7   2     1241.81     1279.61     65.28 o
  -6   7   2      435.99      470.35     39.96 o
  -5   7   2       76.25       51.39     19.03 o
  -4   7   2      154.71       90.94     20.27 o
  -3   7   2        8.56        5.42     12.50 o
  -2   7   2     1354.45     1364.34     48.68 o
  -1   7   2     7939.67     7829.47    143.75 o
   0   7   2     3013.82     2921.54     63.52 o
   1   7   2      875.14      902.00     29.33 o
   2   7   2      428.95      331.94     27.64 o
   3   7   2      649.35      637.85     33.32 o
   4   7   2       81.88      102.31     16.40 o
   5   7   2        7.86        2.64     10.90 o
   6   7   2       98.25      100.87     17.53 o
   7   7   2     1217.38     1164.59     49.93 o
   8   7   2     4326.03     4386.51    363.46 o
   9   7   2      493.51      505.51     34.11 o
  10   7   2       37.73       32.92     17.16 o
  11   7   2      284.11      294.68     35.46 o
  12   7   2      112.48      172.29     48.31 o
  13   7   2       23.66        4.11     27.75 o
  -9   8   2       17.05       25.47     33.47 o
  -8   8   2        3.78      -22.06     28.69 o
  -7   8   2       35.29       20.97     20.75 o
  -6   8   2     1010.46     1016.39     58.05 o
  -5   8   2     1281.29     1283.71     61.20 o
  -4   8   2      380.07      324.40     31.74 o
  -3   8   2      269.65      255.06     28.08 o
  -2   8   2     2521.31     2448.80     73.90 o
  -1   8   2      614.98      545.22     25.85 o
   0   8   2       24.25       53.90     10.78 o
   1   8   2      163.81      196.57     16.49 o
   2   8   2       62.79       69.22     10.77 o
   3   8   2     2415.66     2340.16     68.65 o
   4   8   2     3121.78     3113.28    102.34 o
   5   8   2       73.91       89.21     23.46 o
   6   8   2     2118.10     1963.50     64.52 o
   7   8   2      495.00      530.09     37.87 o
   8   8   2      599.21      603.68     41.90 o
   9   8   2      250.75      227.29     40.84 o
  10   8   2       15.22        6.13     14.47 o
  11   8   2      115.96      111.74     27.84 o
  12   8   2      153.41      153.46     59.60 o
  13   8   2      133.26      165.89     35.99 o
  -9   9   2       60.52       60.06     49.84 o
  -8   9   2        0.84      -16.86     27.38 o
  -7   9   2      232.65      258.59     39.68 o
  -6   9   2      607.91      604.06     47.55 o
  -5   9   2      266.51      357.76     38.41 o
  -4   9   2      148.64      122.28     23.76 o
  -3   9   2      504.89      484.89     40.71 o
  -2   9   2       14.24        2.28     14.99 o
  -1   9   2      936.03      981.02     45.43 o
   0   9   2     1417.05     1251.93     39.99 o
   1   9   2      156.14      201.01     17.68 o
   2   9   2     3662.02     3533.17     76.91 o
   3   9   2     4061.52     3932.18    102.95 o
   4   9   2      760.13      735.46     41.94 o
   5   9   2      137.07      156.86     31.43 o
   6   9   2      395.67      422.29     33.86 o
   7   9   2      115.14      114.69     21.57 o
   8   9   2     1922.51     1993.74     70.76 o
   9   9   2        5.55      -18.17     18.17 o
  10   9   2      339.48      390.77     34.71 o
  11   9   2      851.24      878.50     62.04 o
  12   9   2      791.64      797.72     60.66 o
  13   9   2       73.59       67.92     30.95 o
  -8  10   2       66.55       96.96     47.00 o
  -7  10   2      198.61      232.73     42.96 o
  -6  10   2       32.01       47.70     24.06 o
  -5  10   2      234.24      176.14     29.34 o
  -4  10   2       99.36      106.97     24.04 o
  -3  10   2      472.22      466.58     38.61 o
  -2  10   2     1545.51     1289.13     79.49 o
  -1  10   2     2627.40     2375.46     75.72 o
   0  10   2      354.96      344.16     28.06 o
   1  10   2      372.85      408.21     25.47 o
   2  10   2     1297.12     1221.56     52.19 o
   3  10   2       27.09        3.83     14.33 o
   4  10   2      424.18      410.54     34.01 o
   5  10   2       22.94        3.04     13.87 o
   6  10   2      885.20      860.35     49.34 o
   7  10   2     3706.14     3621.93    104.76 o
   8  10   2     1110.46     1201.46     60.62 o
   9  10   2       51.70       30.11     19.91 o
  10  10   2      455.72      489.06     51.29 o
  11  10   2       80.29       91.82     27.99 o
  12  10   2       11.14       55.67     27.00 o
  13  10   2       65.90      134.31     40.66 o
  -7  11   2      266.87      251.37     45.16 o
  -6  11   2      614.26      623.92     52.13 o
  -5  11   2      232.04      246.45     33.46 o
  -4  11   2      384.99      332.74     37.27 o
  -3  11   2     1407.75     1327.22     65.48 o
  -2  11   2      108.77       88.85     22.10 o
  -1  11   2      844.40      793.76     47.70 o
   0  11   2      300.46      285.62     29.96 o
   1  11   2     1014.37     1075.73     58.04 o
   2  11   2     2675.23     2632.99     82.58 o
   3  11   2     1753.02     1724.61     94.29 o
   4  11   2      170.03      181.89     26.03 o
   5  11   2      945.58      921.15     52.58 o
   6  11   2     1524.62     1489.91     66.16 o
   7  11   2       54.81       21.01     18.92 o
   8  11   2       49.97       24.84     24.06 o
   9  11   2       88.79       92.71     26.83 o
  10  11   2      477.87      528.91     54.44 o
  11  11   2      997.83     1016.16     55.75 o
  12  11   2      108.62      179.26     50.20 o
  -6  12   2       24.62       45.28     27.07 o
  -5  12   2        2.61       18.68     24.17 o
  -4  12   2       73.29       51.45     27.17 o
  -3  12   2      352.34      366.29     49.89 o
  -2  12   2     1287.47     1145.79     61.27 o
  -1  12   2      243.05      207.58     44.35 o
   0  12   2      525.33      505.67     55.36 o
   1  12   2      929.87     1017.04     75.40 o
   2  12   2     1257.43     1254.81     62.40 o
   3  12   2       11.35       -0.78     16.02 o
   4  12   2      664.00      572.61     84.36 o
   5  12   2        5.91       32.00     20.30 o
   6  12   2      473.17      512.61     55.41 o
   7  12   2      520.96      485.55     42.81 o
   8  12   2       17.24        1.75     19.74 o
   9  12   2       65.97       93.70     25.24 o
  10  12   2      596.53      536.12     48.09 o
  11  12   2      322.49      396.74     38.23 o
  12  12   2       21.77       47.72     28.44 o
  -5  13   2        0.15        8.94     25.64 o
  -4  13   2        7.02       43.61     24.38 o
  -3  13   2      543.31      433.84     57.27 o
  -2  13   2      158.87      137.57     40.14 o
  -1  13   2       52.22       86.31     33.46 o
   0  13   2        1.21       -4.63     25.51 o
   1  13   2        8.32       -1.21     25.60 o
   2  13   2        1.14      -20.11     23.23 o
   3  13   2      286.99      391.32     38.19 o
   4  13   2       14.65       20.37     20.13 o
   5  13   2      770.58      791.50     78.48 o
   6  13   2      535.80      513.03     45.49 o
   7  13   2      225.62      287.23     43.67 o
   8  13   2       49.74       68.13     25.26 o
   9  13   2       20.77       -8.47     29.69 o
  10  13   2        0.54        9.07     23.93 o
  11  13   2       36.21       53.57     23.74 o
  -3  14   2      101.58      166.21     41.90 o
  -2  14   2       12.80       41.39     35.58 o
  -1  14   2       80.30      131.25     38.61 o
   0  14   2        3.68       35.89     32.19 o
   1  14   2      638.75      674.44     68.26 o
   2  14   2      723.18      891.12     79.71 o
   3  14   2      129.41      168.67     63.80 o
   4  14   2       76.29       81.46     24.71 o
   5  14   2      365.86      370.14     42.98 o
   6  14   2       23.25      118.06     28.31 o
   7  14   2       65.49       38.75     22.92 o
   8  14   2       71.87       78.81     25.92 o
   9  14   2       29.33       65.43     27.08 o
  10  14   2      457.36      421.68     46.28 o
  -2  15   2      254.97      235.39     50.77 o
  -1  15   2       34.60       19.30     40.74 o
   0  15   2      138.75      146.54     43.14 o
   1  15   2      273.71      277.21     51.18 o
   2  15   2       28.32        7.14     31.71 o
   3  15   2      152.74      181.52     44.96 o
   4  15   2      112.53      169.67     41.39 o
   5  15   2      339.07      425.19     73.25 o
   6  15   2     1175.74     1075.29     68.82 o
   7  15   2      253.90      280.34     67.32 o
   8  15   2       52.77       72.01     28.78 o
   9  15   2      131.25      161.83     35.34 o
   0  16   2       24.35       62.60     37.93 o
   1  16   2      550.83      591.26    125.13 o
   2  16   2      339.59      367.94     61.25 o
   3  16   2        6.80       75.79     40.16 o
   4  16   2      219.36      217.92     48.33 o
   5  16   2      304.80      287.27     47.95 o
   6  16   2        2.36       55.28     27.75 o
   7  16   2      119.06      199.90     65.09 o
  -5 -15   3      174.84      234.07     47.98 o
  -4 -15   3      451.25      523.28     51.69 o
  -3 -15   3        0.91        6.06     35.29 o
  -2 -15   3      166.40      164.77     46.77 o
  -8 -14   3        3.86      119.30     59.45 o
  -7 -14   3      245.22      283.54     49.56 o
  -6 -14   3        1.78      -14.99     32.43 o
  -5 -14   3      149.77      198.25     36.35 o
  -4 -14   3        4.14       15.38     26.85 o
  -3 -14   3      242.20      271.74     38.47 o
  -2 -14   3       42.19        0.85     43.85 o
  -1 -14   3      546.16      492.45     75.75 o
   0 -14   3      319.42      368.26    100.19 o
   1 -14   3       13.91       -0.07     33.96 o
  -9 -13   3       21.71       43.23     34.50 o
  -8 -13   3      140.28      148.44     56.71 o
  -7 -13   3       36.37       15.83     28.30 o
  -6 -13   3      421.55      514.13     47.98 o
  -5 -13   3      417.04      475.80     46.31 o
  -4 -13   3       34.23      101.56     27.47 o
  -3 -13   3      312.50      337.77     38.94 o
  -2 -13   3        2.81       13.11     28.20 o
  -1 -13   3      385.21      394.66     57.68 o
   0 -13   3        0.98       -5.62     28.04 o
   1 -13   3      206.36      246.66     91.65 o
   2 -13   3       68.61       77.98     36.72 o
   3 -13   3       88.88       36.39     56.81 o
 -10 -12   3       13.11       64.60     38.61 o
  -9 -12   3      194.40      200.58     47.05 o
  -8 -12   3      971.03      996.50     82.51 o
  -7 -12   3        0.74       42.07     22.82 o
  -6 -12   3      647.39      638.11     49.44 o
  -5 -12   3      357.44      275.07     41.25 o
  -4 -12   3        0.98       12.59     21.41 o
  -3 -12   3        2.06       -0.08     19.96 o
  -2 -12   3       12.63       30.40     21.33 o
  -1 -12   3       21.27        7.34     40.12 o
   0 -12   3     1452.15     1439.42     90.49 o
   1 -12   3      457.33      587.45     62.21 o
   2 -12   3      233.25      241.42     42.96 o
   3 -12   3      284.25      296.85     46.41 o
   4 -12   3       97.37      135.07     36.82 o
   5 -12   3        4.45       21.76     31.77 o
 -11 -11   3       60.06       92.83     39.08 o
 -10 -11   3      258.09      255.94     46.34 o
  -9 -11   3      740.77      775.04     73.28 o
  -8 -11   3       30.44       45.86     30.01 o
  -7 -11   3      405.15      411.43     40.05 o
  -6 -11   3      197.92      229.10     30.50 o
  -5 -11   3     1567.31     1534.61    122.32 o
  -4 -11   3      309.51      349.53     43.16 o
  -3 -11   3       72.58      101.81     24.38 o
  -2 -11   3      498.48      492.09     41.62 o
  -1 -11   3     1758.06     1696.73     70.11 o
   0 -11   3      869.76      849.70     52.48 o
   1 -11   3       74.50       75.47     29.08 o
   2 -11   3      424.34      435.71     39.72 o
   3 -11   3      102.63      119.81     26.00 o
   4 -11   3      282.03      364.89     39.58 o
   5 -11   3       29.80       59.64     52.19 o
   6 -11   3        0.56       23.36     33.06 o
 -11 -10   3       35.70       47.27     33.89 o
 -10 -10   3      115.69      160.80     38.02 o
  -9 -10   3      316.45      381.87     51.46 o
  -8 -10   3      327.11      362.63     37.28 o
  -7 -10   3      140.13      153.43     26.82 o
  -6 -10   3     2624.55     2457.70     82.33 o
  -5 -10   3     2216.33     2072.75     73.07 o
  -4 -10   3       74.42       45.93     19.84 o
  -3 -10   3      524.87      516.48     40.13 o
  -2 -10   3       43.54       46.04     19.53 o
  -1 -10   3       69.80       76.94     28.86 o
   0 -10   3      652.35      756.67     38.29 o
   1 -10   3      267.85      254.91     24.64 o
   2 -10   3      637.82      689.96     71.51 o
   3 -10   3     2842.91     2626.93    104.31 o
   4 -10   3      374.88      354.63     65.77 o
   5 -10   3       46.69       93.23     30.66 o
   6 -10   3       19.73      -27.53     27.53 o
   7 -10   3        0.49       83.97     36.84 o
 -12  -9   3        1.45       13.30     32.78 o
 -11  -9   3      880.55      865.87    191.00 o
 -10  -9   3      792.70      884.36    140.93 o
  -9  -9   3      179.33      141.21     26.61 o
  -8  -9   3        7.43       -4.22     17.14 o
  -7  -9   3      774.14      692.65     45.74 o
  -6  -9   3      998.85     1000.42     56.54 o
  -5  -9   3      480.93      430.84     35.35 o
  -4  -9   3     2100.95     2049.57     97.55 o
  -3  -9   3     3672.98     3330.79     95.27 o
  -2  -9   3     3743.74     3419.43     96.81 o
  -1  -9   3      448.28      493.17     29.31 o
   0  -9   3     1200.97     1152.33     49.73 o
   1  -9   3        6.18       -4.15     13.16 o
   2  -9   3     2458.96     2314.49    100.46 o
   3  -9   3        6.92        8.28     17.23 o
   4  -9   3     2680.08     2420.10     81.69 o
   5  -9   3        1.70      -21.87     21.87 o
   6  -9   3      972.61      978.00     76.79 o
   7  -9   3      168.93      160.47     46.93 o
   8  -9   3       90.67      112.15     37.74 o
 -12  -8   3      189.42      165.14     38.98 o
 -11  -8   3      558.32      534.78     58.80 o
 -10  -8   3        1.67      -11.71     18.38 o
  -9  -8   3       60.84       92.25     22.64 o
  -8  -8   3      423.97      474.81     38.89 o
  -7  -8   3       35.04       35.42     17.32 o
  -6  -8   3      744.41      747.53     51.89 o
  -5  -8   3     2444.90     2193.59     70.47 o
  -4  -8   3       87.85      127.43     28.17 o
  -3  -8   3     1622.81     1508.19     43.13 o
  -2  -8   3        9.18        3.03      9.97 o
  -1  -8   3       83.99       81.97     24.20 o
   0  -8   3      595.21      597.47     33.14 o
   1  -8   3      131.18      119.56     17.32 o
   2  -8   3      114.60      130.19     17.51 o
   3  -8   3     1634.29     1463.45     47.22 o
   4  -8   3      612.87      599.55     41.55 o
   5  -8   3       90.49       84.53     22.83 o
   6  -8   3      384.26      494.95    108.49 o
   7  -8   3       14.33      -12.21     26.77 o
   8  -8   3       93.22      101.39     37.91 o
   9  -8   3        8.29       34.02     35.89 o
 -12  -7   3       56.17       62.05     31.38 o
 -11  -7   3      289.00      315.10     47.34 o
 -10  -7   3      887.90      898.81     54.78 o
  -9  -7   3        5.03       -4.34     16.54 o
  -8  -7   3      338.69      333.68     32.28 o
  -7  -7   3       31.81       15.87     19.60 o
  -6  -7   3     3061.26     2711.64     80.12 o
  -5  -7   3     1190.59     1169.53     51.63 o
  -4  -7   3      621.61      640.42     26.69 o
  -3  -7   3       30.30       42.24     10.05 o
  -2  -7   3     1752.71     1804.04     75.90 o
  -1  -7   3     1264.71     1197.51     37.43 o
   0  -7   3      192.15      164.85     26.58 o
   1  -7   3      273.89      301.83     22.09 o
   2  -7   3     1410.57     1379.28     42.75 o
   3  -7   3     3554.98     3265.03    163.58 o
   4  -7   3      349.81      336.06     25.51 o
   5  -7   3       83.02      102.15     21.68 o
   6  -7   3        9.53       39.06     25.56 o
   7  -7   3      322.17      412.35     50.56 o
   8  -7   3        8.94       14.47     28.81 o
   9  -7   3       48.48       39.76     38.06 o
 -12  -6   3       87.85      113.35     41.81 o
 -11  -6   3     1552.97     1450.37     70.93 o
 -10  -6   3     1304.52     1247.43     65.32 o
  -9  -6   3       26.37       31.95     36.36 o
  -8  -6   3      157.39      172.78     23.23 o
  -7  -6   3       23.85       25.96     14.68 o
  -6  -6   3       12.96       29.53     11.23 o
  -5  -6   3     1851.87     1822.97     86.15 o
  -4  -6   3     1559.73     1648.42     43.29 o
  -3  -6   3     6347.94     6224.08    118.29 o
  -2  -6   3    16576.61    16803.63    287.58 o
  -1  -6   3     2401.88     2329.03     55.21 o
   0  -6   3       26.04       16.18     15.00 o
   1  -6   3     1157.35     1165.97     36.15 o
   2  -6   3      260.95      305.44     21.17 o
   3  -6   3      157.60      171.49     17.83 o
   4  -6   3     1773.57     1731.85     58.68 o
   5  -6   3        3.77       25.30     13.01 o
   6  -6   3     3012.73     2916.75    192.04 o
   7  -6   3     2510.16     2194.38    100.93 o
   8  -6   3       75.38       82.85     31.99 o
   9  -6   3        0.55        8.41     29.98 o
  10  -6   3       14.63       48.57     33.57 o
 -13  -5   3        0.17        0.53     31.40 o
 -12  -5   3      227.33      249.52     59.05 o
 -11  -5   3      218.35      220.80     31.59 o
 -10  -5   3      525.99      545.12     42.22 o
  -9  -5   3     1214.14     1104.28     54.68 o
  -8  -5   3     1136.06     1105.32     46.84 o
  -7  -5   3     6554.15     6138.57    140.53 o
  -6  -5   3     3273.67     3330.74     74.73 o
  -5  -5   3      129.79      126.40     14.16 o
  -4  -5   3       34.58       54.59     12.77 o
  -3  -5   3     6498.25     6443.31    127.67 o
  -2  -5   3     1515.79     1606.04     59.20 o
  -1  -5   3     7787.69     7935.64    213.91 o
   0  -5   3      134.17      156.01     14.45 o
   1  -5   3     5410.28     5111.70     99.56 o
   2  -5   3     9122.19     9218.18    166.76 o
   3  -5   3     2051.97     1943.65     49.60 o
   4  -5   3      116.65      133.96     15.61 o
   5  -5   3     1392.50     1422.14     44.75 o
   6  -5   3      481.19      563.24     37.75 o
   7  -5   3      504.62      629.19     58.16 o
   8  -5   3      453.05      455.28     53.02 o
   9  -5   3      183.29      304.21     47.51 o
  10  -5   3      460.57      446.26     80.54 o
  11  -5   3      475.56      526.70     65.76 o
 -12  -4   3      315.36      286.49     40.67 o
 -11  -4   3      834.12      790.60     60.31 o
 -10  -4   3      795.09      887.69     44.35 o
  -9  -4   3      460.20      499.51     32.37 o
  -8  -4   3     3935.88     3839.61     88.71 o
  -7  -4   3      661.19      647.61     31.76 o
  -6  -4   3      626.77      640.10     29.41 o
  -5  -4   3        4.43       18.98      8.58 o
  -4  -4   3     2514.87     2632.01     57.76 o
  -3  -4   3     4511.26     4551.55     94.43 o
  -2  -4   3    14296.74    15036.84    254.53 o
  -1  -4   3     1428.98     1391.45     37.23 o
   0  -4   3     6570.35     6613.69    120.53 o
   1  -4   3      766.83      666.02     24.84 o
   2  -4   3       35.07       37.20      9.26 o
   3  -4   3      354.88      404.31     33.66 o
   4  -4   3       10.81       -8.34      8.34 o
   5  -4   3      336.70      321.78     22.79 o
   6  -4   3     5064.29     5002.81    105.08 o
   7  -4   3      905.25      925.89     48.69 o
   8  -4   3       41.74       84.47     29.27 o
   9  -4   3      890.10      839.52    102.36 o
  10  -4   3       72.27       96.09     34.09 o
  11  -4   3       45.61       77.05     35.81 o
 -12  -3   3      183.17      233.01     40.34 o
 -11  -3   3      437.64      392.86     37.39 o
 -10  -3   3      337.45      309.78     32.71 o
  -9  -3   3        6.17        8.65     13.58 o
  -8  -3   3      617.44      597.57     33.41 o
  -7  -3   3     4879.80     4545.73    112.11 o
  -6  -3   3      441.48      409.67     28.10 o
  -5  -3   3        5.23        0.61      8.50 o
  -4  -3   3     3485.44     3526.75     82.03 o
  -3  -3   3     4568.64     4560.12     86.56 o
  -2  -3   3     2536.01     2747.81     55.80 o
  -1  -3   3      619.44      663.64     35.32 o
   0  -3   3     1499.55     1546.63     36.59 o
   1  -3   3     3780.35     3988.06     76.72 o
   2  -3   3     4632.88     4427.80     84.88 o
   3  -3   3       15.71       22.57      8.38 o
   4  -3   3      177.72      179.45     15.28 o
   5  -3   3      882.16      873.16     38.27 o
   6  -3   3     2458.92     2387.43     59.07 o
   7  -3   3     1946.63     1893.04     65.41 o
   8  -3   3       17.65       19.61     20.86 o
   9  -3   3        2.11       14.54     22.07 o
  10  -3   3      370.73      382.69     51.71 o
  11  -3   3       79.58       84.24     32.40 o
  12  -3   3        2.88        8.77     31.08 o
 -13  -2   3        0.88       86.70     45.39 o
 -12  -2   3       72.57      156.01     35.31 o
 -11  -2   3       15.72       32.26     18.32 o
 -10  -2   3      129.76      128.47     24.63 o
  -9  -2   3      161.29      181.00     21.84 o
  -8  -2   3      861.39      845.51     70.50 o
  -7  -2   3     4811.33     4543.47     96.70 o
  -6  -2   3      102.67       90.36     12.84 o
  -5  -2   3      327.43      354.79     28.13 o
  -4  -2   3        4.95       -3.43      6.54 o
  -3  -2   3     1313.68     1331.12     33.86 o
  -2  -2   3     2669.56     2622.51     52.25 o
  -1  -2   3     2798.92     2919.64     56.46 o
   0  -2   3     1740.86     1752.72     37.83 o
   1  -2   3    25345.30    26340.92    430.59 o
   2  -2   3    12580.65    12983.46    219.40 o
   3  -2   3      946.37     1051.09     28.83 o
   4  -2   3       58.85       80.49     10.69 o
   5  -2   3      134.88      148.28     14.11 o
   6  -2   3       88.40      108.64     21.81 o
   7  -2   3       73.25       66.15     18.58 o
   8  -2   3        2.10       15.68     14.98 o
   9  -2   3      592.31      724.91     73.61 o
  10  -2   3     1343.00     1486.23    103.50 o
  11  -2   3      100.26       35.44     31.37 o
  12  -2   3        8.49        4.86     28.59 o
 -13  -1   3      136.98       81.54     52.02 o
 -12  -1   3      677.36      759.72     84.76 o
 -11  -1   3      431.01      381.58     47.03 o
 -10  -1   3       96.81       95.69     16.80 o
  -9  -1   3      177.38      186.99     29.00 o
  -8  -1   3     2499.99     2414.92     72.87 o
  -7  -1   3      102.37      100.92     15.33 o
  -6  -1   3     1056.48     1069.01     34.58 o
  -5  -1   3     1049.96     1140.15     46.34 o
  -4  -1   3     7400.36     7106.43    141.21 o
  -3  -1   3     6330.42     6160.46    110.75 o
  -2  -1   3    13530.01    14103.13    234.99 o
  -1  -1   3     4704.69     5202.39    125.60 o
   0  -1   3    63327.10    64627.69   1080.05 o
   1  -1   3     9474.19    10356.61    199.95 o
   2  -1   3        1.33       10.02      5.34 o
   3  -1   3      498.68      496.31     17.89 o
   4  -1   3     2803.15     2735.20     57.06 o
   5  -1   3     3917.67     3672.67     74.74 o
   6  -1   3     3712.76     3399.85     94.03 o
   7  -1   3     2758.02     2689.78     78.99 o
   8  -1   3      260.88      255.76     29.15 o
   9  -1   3      891.06      932.44     70.83 o
  10  -1   3      170.53      165.74     41.37 o
  11  -1   3      147.33      118.64     49.11 o
  12  -1   3        5.66       52.00     30.90 o
 -12   0   3      109.82      197.41     40.02 o
 -11   0   3       57.60       86.11     29.96 o
 -10   0   3      174.78      221.50     28.98 o
  -9   0   3      130.22      141.61     17.97 o
  -8   0   3     1995.63     1827.01     60.61 o
  -7   0   3     6272.45     5942.14    119.26 o
  -6   0   3      874.84      866.40     36.54 o
  -5   0   3     8943.20     9075.57    163.14 o
  -4   0   3    11191.22    11490.02    198.54 o
  -3   0   3       75.33      115.03     10.25 o
  -2   0   3     3437.64     3725.11     81.57 o
  -1   0   3     2638.94     2843.79     52.91 o
   0   0   3     1222.63     1324.77     27.41 o
   1   0   3    10082.85    10590.29    176.32 o
   2   0   3    37389.37    39019.01    829.19 o
   3   0   3      764.82      954.56     31.99 o
   4   0   3    16342.50    17119.63    411.91 o
   5   0   3     3046.40     3108.17     64.14 o
   6   0   3       17.70       24.46      8.03 o
   7   0   3        5.18       10.06      8.59 o
   8   0   3       89.12      117.40     20.29 o
   9   0   3       95.21       55.34     19.88 o
  10   0   3     1660.01     1689.64     68.62 o
  11   0   3      703.98      589.95     60.26 o
  12   0   3      219.43      284.68     46.55 o
  13   0   3      336.66      332.79     51.72 o
 -12   1   3      932.40     1047.93     83.47 o
 -11   1   3      337.22      379.90     72.54 o
 -10   1   3      596.36      658.79     46.48 o
  -9   1   3     1600.50     1587.83     61.14 o
  -8   1   3     1562.36     1493.76     42.69 o
  -7   1   3      383.34      371.87     29.98 o
  -6   1   3      462.65      477.07     25.41 o
  -5   1   3       13.64       20.38      8.99 o
  -4   1   3     6558.17     6558.70    120.08 o
  -3   1   3    23088.76    24576.83    404.44 o
  -2   1   3       68.31       72.69      8.23 o
  -1   1   3    43686.68    45549.13    822.48 o
   0   1   3      395.54      404.85     13.04 o
   1   1   3       50.62       54.52      8.32 o
   2   1   3     1328.86     1408.36     30.15 o
   3   1   3     5566.74     5907.03    129.33 o
   4   1   3       23.80       42.92     10.40 o
   5   1   3    14416.09    15208.45    257.96 o
   6   1   3     3037.17     3147.06     66.70 o
   7   1   3     1168.04     1155.32     42.24 o
   8   1   3     1687.29     1569.53    101.11 o
   9   1   3     2118.56     1968.05     81.89 o
  10   1   3      713.51      701.36     48.08 o
  11   1   3       23.74       50.01     20.95 o
  12   1   3        1.53       57.39     29.43 o
  13   1   3      215.33      261.07     47.00 o
 -12   2   3      297.71      314.79     49.01 o
 -11   2   3       19.08       44.38     27.58 o
 -10   2   3      359.39      379.65     47.27 o
  -9   2   3       15.54       35.23     18.75 o
  -8   2   3     1095.18     1154.95     54.47 o
  -7   2   3       10.01       10.81     13.09 o
  -6   2   3        4.39        9.22      8.56 o
  -5   2   3     1328.97     1240.39     35.78 o
  -4   2   3     7061.92     6921.00    126.67 o
  -3   2   3      801.15      745.36     22.85 o
  -2   2   3      842.90      923.76     27.55 o
  -1   2   3    13254.17    14300.54    268.19 o
   0   2   3     3368.57     3426.97     63.16 o
   1   2   3     6300.24     6654.04    114.10 o
   2   2   3     1489.71     1654.11     34.83 o
   3   2   3     2024.18     2238.30     45.40 o
   4   2   3    15263.62    16284.35    272.52 o
   5   2   3     9288.17     9486.11    166.73 o
   6   2   3      579.53      643.16     24.48 o
   7   2   3      410.75      446.22     23.92 o
   8   2   3       62.10       62.29     21.38 o
   9   2   3      285.84      311.80     34.74 o
  10   2   3      100.02       94.86     22.05 o
  11   2   3        7.45        1.80     18.14 o
  12   2   3      361.97      368.88     39.88 o
  13   2   3      483.73      485.53     58.76 o
 -12   3   3       43.14      -14.35     29.53 o
 -11   3   3       10.35      -16.98     26.08 o
 -10   3   3      423.92      478.39     54.39 o
  -9   3   3     1906.04     1942.13     74.54 o
  -8   3   3      181.03      217.34     27.92 o
  -7   3   3      144.58      179.40     24.86 o
  -6   3   3      314.35      321.08     21.35 o
  -5   3   3      944.99      927.82     38.23 o
  -4   3   3     2469.41     2445.45     46.88 o
  -3   3   3      286.37      256.17     23.36 o
  -2   3   3      216.03      245.76     18.74 o
  -1   3   3     7815.07     8466.79    145.82 o
   0   3   3     5027.77     5042.24     90.53 o
   1   3   3     1918.99     2035.11     69.87 o
   2   3   3      513.13      557.28     23.09 o
   3   3   3       23.41       35.63      6.07 o
   4   3   3     1269.68     1238.23     28.46 o
   5   3   3     1673.85     1907.22     40.48 o
   6   3   3      483.04      509.13     21.06 o
   7   3   3      745.80      728.48     28.95 o
   8   3   3     1088.42     1035.37     43.79 o
   9   3   3      806.63      835.35     48.42 o
  10   3   3      668.22      704.74     47.55 o
  11   3   3      297.38      342.84     42.50 o
  12   3   3       76.84       98.12     25.74 o
  13   3   3       90.21      117.28     30.91 o
 -11   4   3      103.15       44.31     32.87 o
 -10   4   3      392.82      412.07     52.70 o
  -9   4   3     1010.54     1007.28     58.77 o
  -8   4   3        3.81      -10.63     16.22 o
  -7   4   3      269.47      331.61     32.05 o
  -6   4   3      309.85      331.78     30.69 o
  -5   4   3     1417.11     1430.04     38.59 o
  -4   4   3     3660.56     3617.01     91.83 o
  -3   4   3     6597.28     6456.38    141.91 o
  -2   4   3      101.93       62.72     12.21 o
  -1   4   3    11327.99    11405.36    194.35 o
   0   4   3     9709.32     9996.72    171.24 o
   1   4   3     7366.20     7811.18    121.18 o
   2   4   3     4895.03     5394.96     87.37 o
   3   4   3      512.37      552.81     17.46 o
   4   4   3     4833.87     4642.63     79.10 o
   5   4   3     8149.12     8045.96    130.29 o
   6   4   3     1127.22     1105.61     42.91 o
   7   4   3     1278.06     1199.60     33.97 o
   8   4   3     3124.97     3070.49     65.52 o
   9   4   3     1230.23     1222.81     54.60 o
  10   4   3       27.10       46.89     18.02 o
  11   4   3       14.97       37.45     20.91 o
  12   4   3       10.45        3.94     22.53 o
  13   4   3      390.42      436.83     60.43 o
 -11   5   3       59.85       57.03     31.24 o
 -10   5   3      132.10      197.66     41.16 o
  -9   5   3     1046.02      999.30     60.76 o
  -8   5   3     1556.98     1576.49     84.45 o
  -7   5   3        0.29      -11.52     16.08 o
  -6   5   3     2187.30     2264.88    114.86 o
  -5   5   3     3322.41     3227.18    110.14 o
  -4   5   3     3106.23     2992.68     82.49 o
  -3   5   3       51.00       75.17     15.24 o
  -2   5   3     2751.88     2671.92     71.17 o
  -1   5   3     1238.99     1321.67     34.95 o
   0   5   3    20594.45    21387.76    370.54 o
   1   5   3      780.75      725.54     23.03 o
   2   5   3     1963.18     2178.28     42.32 o
   3   5   3     2677.35     2571.44     48.49 o
   4   5   3     9030.73     9256.57    146.30 o
   5   5   3     2470.99     2367.84     48.58 o
   6   5   3     1111.10     1103.16     31.55 o
   7   5   3      887.08      970.72     31.70 o
   8   5   3     2983.76     2866.29     72.36 o
   9   5   3     3331.05     3296.76     82.95 o
  10   5   3       37.95       38.02     17.78 o
  11   5   3      401.93      462.20     55.20 o
  12   5   3     1028.67     1061.61     93.46 o
  13   5   3     1066.24     1109.01     90.32 o
 -10   6   3      530.74      495.76     59.87 o
  -9   6   3     1217.74     1161.04     95.67 o
  -8   6   3       33.58       64.26     23.32 o
  -7   6   3      870.14      841.34     52.35 o
  -6   6   3        7.55       27.74     16.54 o
  -5   6   3     1586.39     1554.08     58.18 o
  -4   6   3      848.69      814.72     43.41 o
  -3   6   3      527.64      525.69     45.24 o
  -2   6   3     1536.40     1666.90     53.94 o
  -1   6   3     9413.48     9139.75    177.79 o
   0   6   3    14603.92    15180.21    258.45 o
   1   6   3     3653.21     3936.38     91.90 o
   2   6   3     2097.53     1906.46     44.28 o
   3   6   3     1183.08     1351.16     33.91 o
   4   6   3     2077.73     2100.12     46.94 o
   5   6   3      266.61      250.68     16.74 o
   6   6   3        6.30       -4.08      7.94 o
   7   6   3     3961.66     3754.56    138.81 o
   8   6   3     7279.17     7308.72    128.83 o
   9   6   3      576.20      598.59     35.06 o
  10   6   3      238.48      189.02     28.19 o
  11   6   3       13.55       23.20     21.60 o
  12   6   3      171.63      248.39     45.87 o
  13   6   3      142.44      204.81     47.11 o
 -10   7   3       13.51      -19.00     36.99 o
  -9   7   3        6.94        9.97     27.19 o
  -8   7   3      132.26      118.58     27.88 o
  -7   7   3        2.10       13.21     19.83 o
  -6   7   3     3234.48     3143.40     97.16 o
  -5   7   3     1964.55     1889.36     77.97 o
  -4   7   3      208.85      227.53     26.57 o
  -3   7   3       60.69       62.54     16.85 o
  -2   7   3      860.70      790.98     40.66 o
  -1   7   3     1230.49     1257.66     30.62 o
   0   7   3       58.36       76.33     11.11 o
   1   7   3     5251.99     5289.98    102.01 o
   2   7   3     1091.65      984.72     30.34 o
   3   7   3    12723.38    12617.53    218.68 o
   4   7   3     2403.47     2407.77     76.21 o
   5   7   3       32.43        8.33     18.42 o
   6   7   3        0.07        8.44      8.11 o
   7   7   3      832.57      876.16     38.99 o
   8   7   3      815.87      811.38     39.89 o
   9   7   3      146.70      167.96     21.65 o
  10   7   3      178.41      194.10     28.85 o
  11   7   3      993.09      893.47     59.82 o
  12   7   3      527.46      551.91     57.41 o
  13   7   3       58.04       26.80     47.43 o
  -9   8   3       98.91       67.25     39.43 o
  -8   8   3       28.47       54.86     26.70 o
  -7   8   3      355.35      261.38     42.29 o
  -6   8   3      566.86      586.94     59.47 o
  -5   8   3       14.13       27.37     19.04 o
  -4   8   3      120.68      161.90     32.92 o
  -3   8   3     1348.68     1345.18     56.31 o
  -2   8   3      728.03      632.54     65.85 o
  -1   8   3      794.09      757.09     40.61 o
   0   8   3     1873.04     1752.77     45.67 o
   1   8   3      118.41      167.90     15.97 o
   2   8   3     4483.60     4395.15     89.51 o
   3   8   3     2703.02     2696.38     92.87 o
   4   8   3       40.58       34.18     13.99 o
   5   8   3       92.88       84.13     17.59 o
   6   8   3     1481.00     1309.99     68.96 o
   7   8   3       36.72       50.83     17.46 o
   8   8   3      729.35      719.67     39.05 o
   9   8   3      153.26      139.56     30.92 o
  10   8   3        6.74       27.77     19.90 o
  11   8   3      526.23      582.38     50.30 o
  12   8   3      208.65      243.06     35.89 o
  13   8   3       37.55       26.23     35.39 o
  -9   9   3      167.20      240.08     48.33 o
  -8   9   3        0.76       43.02     40.57 o
  -7   9   3      169.06      201.54     32.71 o
  -6   9   3       32.05       39.28     22.61 o
  -5   9   3     1671.47     1540.68     69.71 o
  -4   9   3      286.17      364.54     35.06 o
  -3   9   3     1884.91     1875.67    129.95 o
  -2   9   3     1201.32     1208.05     53.63 o
  -1   9   3     1448.46     1430.56     54.99 o
   0   9   3     1492.16     1437.61     66.45 o
   1   9   3      573.39      637.10     79.29 o
   2   9   3      594.41      611.57     28.20 o
   3   9   3     2552.58     2569.27     83.49 o
   4   9   3     2717.74     2593.96     77.44 o
   5   9   3       10.48       13.00     18.16 o
   6   9   3     1652.43     1471.01     56.41 o
   7   9   3     1720.55     1692.95    106.98 o
   8   9   3      486.07      528.63     63.37 o
   9   9   3        3.36       -2.15     14.12 o
  10   9   3       49.15       30.25     16.48 o
  11   9   3        4.20       28.71     22.89 o
  12   9   3      282.93      317.69     48.67 o
  13   9   3      138.95      150.76     33.92 o
  -8  10   3       86.64      116.60     81.44 o
  -7  10   3       86.53      135.04     31.67 o
  -6  10   3     1132.61      997.98     79.16 o
  -5  10   3      779.56      798.68    109.75 o
  -4  10   3       36.71       20.87     18.11 o
  -3  10   3      499.91      466.29     39.68 o
  -2  10   3        1.42       22.10     16.51 o
  -1  10   3      350.59      343.31     38.08 o
   0  10   3      276.13      255.37     28.68 o
   1  10   3       70.72       68.47     13.81 o
   2  10   3     1487.64     1495.72     66.37 o
   3  10   3     5251.65     5020.99    151.52 o
   4  10   3      338.97      301.42     29.85 o
   5  10   3      698.82      701.02     43.42 o
   6  10   3     1145.83     1157.17     56.01 o
   7  10   3        5.88       27.97     17.53 o
   8  10   3      130.98      152.05     24.54 o
   9  10   3      375.33      380.26     33.02 o
  10  10   3       75.04       80.20     20.78 o
  11  10   3     1222.76     1147.33     70.55 o
  12  10   3      786.47      824.28     77.62 o
  13  10   3        1.80       13.68     27.87 o
  -7  11   3      179.89      194.53     43.97 o
  -6  11   3       25.37       30.60     39.70 o
  -5  11   3      182.42      179.56     31.19 o
  -4  11   3      188.56      220.96     32.55 o
  -3  11   3      558.26      624.11     47.04 o
  -2  11   3     2098.24     2040.68     73.86 o
  -1  11   3     1019.94      992.03     52.99 o
   0  11   3     1006.79      982.70     49.00 o
   1  11   3      584.99      568.59     38.41 o
   2  11   3      560.55      644.53     41.87 o
   3  11   3       16.34       10.62     16.07 o
   4  11   3     1807.99     1627.68    166.30 o
   5  11   3       63.12       60.50     20.26 o
   6  11   3     2591.14     2573.10     84.90 o
   7  11   3     3250.06     2937.65     93.71 o
   8  11   3      267.76      312.39     33.41 o
   9  11   3        3.33      -20.08     20.08 o
  10  11   3      338.86      331.14     33.20 o
  11  11   3      183.71      145.66     32.38 o
  12  11   3       67.86       82.95     28.56 o
  -6  12   3      227.24      221.45     36.48 o
  -5  12   3       90.38       72.16     26.85 o
  -4  12   3       90.92       86.50     25.56 o
  -3  12   3     1166.51     1120.50     79.74 o
  -2  12   3       31.12       18.96     18.57 o
  -1  12   3      612.52      576.66     43.31 o
   0  12   3       97.50      129.47     51.18 o
   1  12   3      544.98      521.03     55.97 o
   2  12   3     1844.15     1719.19     68.31 o
   3  12   3      984.66     1060.59     81.43 o
   4  12   3       65.17       88.91     22.74 o
   5  12   3      969.65     1108.80     65.28 o
   6  12   3      849.88      777.36     57.90 o
   7  12   3      107.02       96.44     24.84 o
   8  12   3      152.61      142.68     27.41 o
   9  12   3        1.53       27.28     24.90 o
  10  12   3      297.51      282.27     31.36 o
  11  12   3      304.09      314.27     42.16 o
  12  12   3      137.23      179.89     35.21 o
  -5  13   3        0.71       55.52     32.83 o
  -4  13   3       14.17       58.21     24.78 o
  -3  13   3       32.93       43.50     23.59 o
  -2  13   3      532.29      518.42     77.53 o
  -1  13   3      128.86      134.12     37.44 o
   0  13   3      126.53      219.25     42.01 o
   1  13   3      136.37      144.77     35.56 o
   2  13   3       68.71       70.29     31.20 o
   3  13   3      157.21      222.49     36.88 o
   4  13   3        1.45       -3.22     17.34 o
   5  13   3       74.75       83.12     22.90 o
   6  13   3      123.13       82.03     23.99 o
   7  13   3      627.48      589.22     48.67 o
   8  13   3        2.25       26.95     22.11 o
   9  13   3      266.11      316.32     72.07 o
  10  13   3       53.78       79.81     22.53 o
  11  13   3       95.46       88.60     32.52 o
  -4  14   3        6.57       41.24     36.25 o
  -3  14   3      129.68      194.10     46.11 o
  -2  14   3     1006.61      990.16     95.97 o
  -1  14   3       24.53       79.18     36.33 o
   0  14   3      521.48      635.28     67.98 o
   1  14   3       28.58      -21.43     25.50 o
   2  14   3       82.05       87.30     37.16 o
   3  14   3        2.35       12.04     49.88 o
   4  14   3       61.54       50.78     22.47 o
   5  14   3       15.93        5.75     20.28 o
   6  14   3     1260.23     1255.92     70.06 o
   7  14   3      887.71      904.65     61.89 o
   8  14   3       96.56      120.09     29.76 o
   9  14   3      177.80      229.86     47.60 o
  10  14   3        0.71       35.51     24.00 o
  -2  15   3        5.80        0.88     34.91 o
  -1  15   3      327.47      286.39     54.32 o
   0  15   3        0.83       26.52     33.95 o
   1  15   3      883.90      873.24     81.28 o
   2  15   3      538.96      618.70     70.01 o
   3  15   3       18.75        9.38     43.35 o
   4  15   3        0.16       33.83     28.53 o
   5  15   3      432.91      376.20     41.43 o
   6  15   3      102.93      154.05     35.99 o
   7  15   3      129.17      173.85     49.32 o
   8  15   3      287.83      378.45     44.52 o
   9  15   3      120.86      118.42     30.00 o
   0  16   3      449.24      486.77     65.61 o
   1  16   3      314.62      435.82     64.65 o
   2  16   3      107.97      103.81     40.20 o
   3  16   3      430.72      407.78     61.40 o
   4  16   3       16.58       76.00     36.34 o
   5  16   3      266.51      295.74     52.99 o
   6  16   3      244.79      200.67     44.27 o
   7  16   3      114.69      156.35     34.68 o
   8  16   3       32.33       39.41     33.67 o
  -6 -14   4      111.86      162.09     45.30 o
  -5 -14   4      231.03      137.01     53.16 o
  -4 -14   4      210.53      309.88     54.15 o
  -3 -14   4        9.12       88.05     37.15 o
  -2 -14   4      223.04      258.50     65.94 o
  -1 -14   4       26.29       78.10     39.19 o
   0 -14   4       81.91      133.43     44.41 o
  -8 -13   4      199.60      242.73     47.96 o
  -7 -13   4        0.43       35.67     33.86 o
  -6 -13   4       13.00       21.02     29.27 o
  -5 -13   4       30.22       52.59     34.58 o
  -4 -13   4        7.68      -28.87     28.87 o
  -3 -13   4        2.51       -6.68     22.06 o
  -2 -13   4        1.40       18.27     24.67 o
  -1 -13   4      157.64      172.20     41.94 o
   0 -13   4      699.68      709.46     71.19 o
   1 -13   4       19.13       27.75     33.82 o
   2 -13   4       12.31       -0.24     31.75 o
   3 -13   4       17.18       73.31     58.25 o
  -9 -12   4       30.42        7.48     33.26 o
  -8 -12   4        7.22      -30.93     30.93 o
  -7 -12   4      172.88      162.59     41.27 o
  -6 -12   4        2.32       17.67     34.65 o
  -5 -12   4      688.69      630.00    100.16 o
  -4 -12   4      390.60      386.22     39.34 o
  -3 -12   4       96.79      103.16     26.53 o
  -2 -12   4       78.49       81.98     36.38 o
  -1 -12   4      278.36      303.74     65.42 o
   0 -12   4       13.22      -18.68     29.42 o
   1 -12   4      384.53      433.05     53.64 o
   2 -12   4       22.94       19.03     29.34 o
   3 -12   4       53.40       70.65     34.01 o
   4 -12   4      125.89       47.06     51.01 o
 -10 -11   4       26.62       67.02     35.07 o
  -9 -11   4      146.96      201.15     43.98 o
  -8 -11   4      901.16     1049.54     84.84 o
  -7 -11   4       57.08       18.14     35.18 o
  -6 -11   4     1262.15     1134.16    108.59 o
  -5 -11   4      476.78      465.78     41.70 o
  -4 -11   4        1.56      -20.49     25.66 o
  -3 -11   4       49.36       35.43     20.98 o
  -2 -11   4      279.10      294.46     34.74 o
  -1 -11   4       89.67       81.00     23.44 o
   0 -11   4     1822.19     1801.37     74.01 o
   1 -11   4      617.37      594.93     59.78 o
   2 -11   4      385.66      413.15     39.58 o
   3 -11   4      586.88      573.54     47.92 o
   4 -11   4      103.00      124.75     35.10 o
   5 -11   4       16.11       16.69     40.81 o
 -11 -10   4      291.53      295.53     51.70 o
 -10 -10   4      622.50      637.57     68.38 o
  -9 -10   4      268.84      314.05     73.71 o
  -8 -10   4        5.05       59.16     28.44 o
  -7 -10   4      160.29      251.44     42.35 o
  -6 -10   4      103.97      119.08     24.26 o
  -5 -10   4      706.55      797.92     49.65 o
  -4 -10   4      596.90      644.63     45.15 o
  -3 -10   4       59.64       53.45     19.92 o
  -2 -10   4      435.01      451.53     38.94 o
  -1 -10   4     1056.11     1020.90     58.61 o
   0 -10   4      152.79      182.05     22.05 o
   1 -10   4        1.29       28.35     15.30 o
   2 -10   4       56.68       90.08     26.68 o
   3 -10   4       70.52      106.44     28.05 o
   4 -10   4      482.29      489.75    100.96 o
   5 -10   4       74.45      115.41     36.03 o
   6 -10   4      117.20      143.32     37.59 o
   7 -10   4      236.23      300.76     52.45 o
 -11  -9   4      253.57      200.87     70.13 o
 -10  -9   4       72.38      112.67     35.15 o
  -9  -9   4      983.46      855.21     73.40 o
  -8  -9   4      165.20      169.36     35.66 o
  -7  -9   4      224.28      266.75     31.63 o
  -6  -9   4     1799.29     1625.55     72.00 o
  -5  -9   4     2771.33     2835.85     86.94 o
  -4  -9   4      347.65      342.54     31.58 o
  -3  -9   4     1356.46     1371.52     58.01 o
  -2  -9   4        0.69       -9.43     23.44 o
  -1  -9   4      819.02      783.21     36.93 o
   0  -9   4      448.73      397.70     28.38 o
   1  -9   4       40.81       25.44     14.72 o
   2  -9   4      296.47      294.18     26.56 o
   3  -9   4     2530.28     2583.67     88.10 o
   4  -9   4      704.38      737.64     50.51 o
   5  -9   4      118.12       67.70     29.06 o
   6  -9   4      154.70      220.14     42.06 o
   7  -9   4      122.06       48.88     36.36 o
   8  -9   4       30.21       40.81     45.93 o
 -12  -8   4        9.77       54.89     34.08 o
 -11  -8   4      344.10      402.20     53.97 o
 -10  -8   4      451.49      457.51     54.79 o
  -9  -8   4      501.41      546.86     57.01 o
  -8  -8   4       15.18       43.03     19.05 o
  -7  -8   4       88.07      109.10     20.95 o
  -6  -8   4      246.14      240.09     27.52 o
  -5  -8   4       86.13       98.96     19.56 o
  -4  -8   4      863.24      877.55     60.82 o
  -3  -8   4      175.06      174.13     24.48 o
  -2  -8   4     3144.03     2901.01     69.95 o
  -1  -8   4     1485.37     1417.39     51.84 o
   0  -8   4      372.05      385.62     27.07 o
   1  -8   4      465.40      447.70     43.62 o
   2  -8   4      430.46      370.74     27.15 o
   3  -8   4      508.81      519.55     31.85 o
   4  -8   4      572.96      590.75     42.67 o
   5  -8   4       20.42       23.31     25.94 o
   6  -8   4      449.05      492.71     55.90 o
   7  -8   4      592.15      655.77     82.51 o
   8  -8   4       54.91       87.93     35.87 o
 -12  -7   4        7.03       14.42     30.45 o
 -11  -7   4      353.85      313.39     71.84 o
 -10  -7   4        8.79        3.72     24.89 o
  -9  -7   4       35.17       33.68     38.83 o
  -8  -7   4      402.84      369.11     36.16 o
  -7  -7   4      580.15      612.77     41.48 o
  -6  -7   4       94.99      111.90     38.62 o
  -5  -7   4     2077.66     1903.91     63.24 o
  -4  -7   4      689.05      683.29     29.19 o
  -3  -7   4     1788.29     1628.22     45.53 o
  -2  -7   4     2787.69     2695.90     64.22 o
  -1  -7   4      120.64      126.60     15.96 o
   0  -7   4      161.25      144.20     16.80 o
   1  -7   4      320.69      279.81     22.40 o
   2  -7   4       13.75       21.87     12.05 o
   3  -7   4      438.14      465.49     29.39 o
   4  -7   4     2812.55     2741.29     88.06 o
   5  -7   4        5.05      -10.17     29.93 o
   6  -7   4      294.97      353.79     46.03 o
   7  -7   4       71.75       28.92     27.40 o
   8  -7   4       16.04       31.39     30.95 o
   9  -7   4       44.92       62.28     35.26 o
 -12  -6   4      133.81      171.53     38.70 o
 -11  -6   4        1.80       30.18     46.36 o
 -10  -6   4     1311.51     1326.94     84.33 o
  -9  -6   4      513.53      551.89     41.62 o
  -8  -6   4      628.33      703.77     44.37 o
  -7  -6   4      761.90      862.02     88.73 o
  -6  -6   4     3889.13     3738.07     83.33 o
  -5  -6   4     1987.78     1948.14     63.49 o
  -4  -6   4     1028.37     1123.30     36.30 o
  -3  -6   4     1884.25     2003.62     50.50 o
  -2  -6   4     2506.79     2386.19     76.94 o
  -1  -6   4     4559.01     4491.20     92.50 o
   0  -6   4        6.59        6.42     11.42 o
   1  -6   4      255.68      240.52     19.49 o
   2  -6   4     2116.18     2031.91     53.32 o
   3  -6   4     3757.26     3549.44     80.27 o
   4  -6   4      618.83      655.24     35.39 o
   5  -6   4     1642.36     1569.32     49.23 o
   6  -6   4       25.73        8.40     22.72 o
   7  -6   4      831.80      853.03     70.56 o
   8  -6   4       54.90       82.92     69.56 o
   9  -6   4       89.09      115.31     53.02 o
  10  -6   4       36.93       41.33     34.91 o
 -12  -5   4      225.16      361.17    105.08 o
 -11  -5   4     1374.98     1349.28    118.57 o
 -10  -5   4     1870.42     1757.52     82.90 o
  -9  -5   4       10.16       18.45     16.25 o
  -8  -5   4     1076.66     1016.22     42.38 o
  -7  -5   4        2.33       15.61     11.46 o
  -6  -5   4      923.73      927.91     34.65 o
  -5  -5   4      231.16      259.39     19.71 o
  -4  -5   4       33.38       24.38      9.18 o
  -3  -5   4     3970.88     3956.09     81.21 o
  -2  -5   4    17608.13    17950.25    305.16 o
  -1  -5   4     4079.31     3938.45    120.87 o
   0  -5   4     1358.67     1429.87     39.71 o
   1  -5   4      920.67      900.48     30.93 o
   2  -5   4      538.88      577.67     42.43 o
   3  -5   4       15.17        2.54      9.53 o
   4  -5   4       33.77       33.38     11.90 o
   5  -5   4       28.70       36.97     13.36 o
   6  -5   4     4629.86     4720.20    122.55 o
   7  -5   4     2609.93     2395.80    104.22 o
   8  -5   4       13.38       71.25     29.52 o
   9  -5   4      154.05      193.68     42.82 o
  10  -5   4       26.68       34.42     32.48 o
 -12  -4   4       88.96      112.54     56.64 o
 -11  -4   4       33.10       48.81     38.29 o
 -10  -4   4       41.59       36.43     19.41 o
  -9  -4   4      232.46      234.95     23.48 o
  -8  -4   4     1023.97     1070.27     43.35 o
  -7  -4   4     8137.63     7540.37    207.02 o
  -6  -4   4     2455.50     2413.73     60.09 o
  -5  -4   4       14.97       18.02      9.14 o
  -4  -4   4      262.89      262.30     17.92 o
  -3  -4   4      612.25      540.14     22.41 o
  -2  -4   4       10.66        9.83      9.28 o
  -1  -4   4     6355.94     6605.47    143.14 o
   0  -4   4       97.87       94.98     11.68 o
   1  -4   4    11792.06    11972.02    208.58 o
   2  -4   4     9523.48     9329.67    167.38 o
   3  -4   4     1980.29     2052.59     50.96 o
   4  -4   4       55.95       39.36     10.84 o
   5  -4   4      312.03      344.65     23.45 o
   6  -4   4      813.23      803.38     45.59 o
   7  -4   4       86.66      113.46     22.54 o
   8  -4   4      923.54      828.37     68.68 o
   9  -4   4      301.61      408.43     53.17 o
  10  -4   4      794.99      834.56    112.01 o
  11  -4   4      119.20      222.23     43.98 o
 -11  -3   4      282.61      333.43     31.04 o
 -10  -3   4      647.40      605.29     45.48 o
  -9  -3   4        0.01       17.18     14.77 o
  -8  -3   4      386.00      397.92     28.17 o
  -7  -3   4      450.54      505.59     35.39 o
  -6  -3   4       13.12        6.28      8.93 o
  -5  -3   4      166.27      188.23     16.75 o
  -4  -3   4      793.13      756.69     26.62 o
  -3  -3   4      269.83      230.31     14.87 o
  -2  -3   4     4529.33     4587.53     87.14 o
  -1  -3   4      183.04      187.17     13.31 o
   0  -3   4      448.89      466.40     20.00 o
   1  -3   4     5365.19     5247.81     98.51 o
   2  -3   4       72.97       78.14     11.85 o
   3  -3   4        6.64        6.38      7.71 o
   4  -3   4      733.61      686.95     27.28 o
   5  -3   4       22.80       33.88     10.18 o
   6  -3   4      130.64      169.47     22.36 o
   7  -3   4     1840.00     1720.97     62.34 o
   8  -3   4      520.99      535.49     40.91 o
   9  -3   4      584.64      585.78    108.83 o
  10  -3   4      138.65      138.69     36.76 o
  11  -3   4        1.93       -9.47     30.77 o
 -11  -2   4      298.78      332.52     38.88 o
 -10  -2   4       44.81       65.93     25.87 o
  -9  -2   4       48.26       35.34     15.65 o
  -8  -2   4      213.64      207.69     24.46 o
  -7  -2   4     1582.71     1471.49     45.43 o
  -6  -2   4     1136.78      985.49     40.31 o
  -5  -2   4      439.73      436.06     27.71 o
  -4  -2   4     2645.97     2699.71     58.88 o
  -3  -2   4     5191.68     5617.51    104.04 o
  -2  -2   4     4666.46     5164.39     94.72 o
  -1  -2   4     2753.47     2960.50     58.55 o
   0  -2   4     6878.59     7811.53    136.80 o
   1  -2   4     2883.47     2970.82     59.83 o
   2  -2   4     6922.90     7121.13    127.44 o
   3  -2   4      521.10      477.80     20.18 o
   4  -2   4      421.64      419.86     27.49 o
   5  -2   4      958.18     1015.38     32.65 o
   6  -2   4     2425.74     2242.47    108.46 o
   7  -2   4     2879.02     2716.18     82.37 o
   8  -2   4        3.36        7.68     15.38 o
   9  -2   4        1.69      -15.97     15.97 o
  10  -2   4      177.36      253.79     48.84 o
  11  -2   4      160.31      152.55     40.93 o
  12  -2   4        0.01       26.72     31.88 o
 -12  -1   4        1.25        9.68     28.29 o
 -11  -1   4      139.05      230.92     30.30 o
 -10  -1   4       47.99       48.49     20.16 o
  -9  -1   4      133.19      124.48     19.50 o
  -8  -1   4     2720.46     2614.34     79.45 o
  -7  -1   4    10211.94     9777.43    182.45 o
  -6  -1   4      671.11      677.53     30.47 o
  -5  -1   4     2155.05     2171.83     52.31 o
  -4  -1   4      220.60      220.05     15.32 o
  -3  -1   4      639.90      643.21     42.18 o
  -2  -1   4     1139.26     1127.46     27.56 o
  -1  -1   4    20557.39    22514.55    429.01 o
   0  -1   4     4695.75     5192.01     92.85 o
   1  -1   4    29094.73    30442.33    495.67 o
   2  -1   4    11527.33    11829.20    200.68 o
   3  -1   4       17.55       29.02      7.57 o
   4  -1   4      314.16      284.04     14.63 o
   5  -1   4       50.36       98.93     12.82 o
   6  -1   4      118.39      137.49     12.56 o
   7  -1   4     1772.10     1684.11     59.64 o
   8  -1   4       67.40       36.69     23.46 o
   9  -1   4      930.72      883.70     52.02 o
  10  -1   4     2341.28     2238.82    114.39 o
  11  -1   4      372.19      337.18    112.34 o
  12  -1   4        4.17      -44.03     66.41 o
 -12   0   4      726.94      750.93     69.10 o
 -11   0   4      424.61      439.13     41.02 o
 -10   0   4       19.54       29.50     19.22 o
  -9   0   4      272.42      286.62     31.02 o
  -8   0   4      445.50      440.54     29.63 o
  -7   0   4        1.17      -11.86     14.86 o
  -6   0   4     1776.99     1710.87     50.87 o
  -5   0   4       18.30        5.35      7.79 o
  -4   0   4     4650.81     4199.74     94.76 o
  -3   0   4     9749.37     9983.85    197.80 o
  -2   0   4     2210.92     2259.20     46.62 o
  -1   0   4     3195.65     3494.71    127.36 o
   0   0   4      199.76      193.41      9.52 o
   1   0   4     4366.95     4998.66     89.33 o
   2   0   4     2481.78     2641.60     52.27 o
   3   0   4     3725.43     3866.06     88.76 o
   4   0   4     1263.79     1082.74     37.94 o
   5   0   4    11341.19    11474.67    358.00 o
   6   0   4     3369.19     3445.95    124.37 o
   7   0   4      322.78      305.18     28.45 o
   8   0   4        8.57       20.69     15.01 o
   9   0   4     2051.47     1983.78    119.10 o
  10   0   4      367.80      400.65     38.03 o
  11   0   4      357.02      420.92     52.39 o
  12   0   4       32.65       66.17     59.58 o
  13   0   4      213.62      281.98     48.05 o
 -12   1   4       77.75       63.12     34.38 o
 -11   1   4      214.21      278.74     43.20 o
 -10   1   4        3.68        8.55     19.14 o
  -9   1   4      155.93      117.01     23.64 o
  -8   1   4     2952.44     2801.88    115.41 o
  -7   1   4     1482.61     1389.70     43.66 o
  -6   1   4      666.67      679.26     30.65 o
  -5   1   4     4122.11     4166.40     85.49 o
  -4   1   4     9505.67     9978.99    176.25 o
  -3   1   4      139.18      152.23     20.01 o
  -2   1   4     4180.80     4203.34     78.66 o
  -1   1   4     7016.17     7672.76    153.84 o
   0   1   4    11613.12    12673.51    211.01 o
   1   1   4     3063.21     3148.33     59.34 o
   2   1   4     4718.67     4982.59     89.41 o
   3   1   4       49.62       20.41      9.34 o
   4   1   4    19032.08    19397.60    400.60 o
   5   1   4     2600.99     2734.88     72.92 o
   6   1   4       35.47       27.96     16.91 o
   7   1   4       29.09        5.62     18.29 o
   8   1   4     1546.12     1502.80     57.06 o
   9   1   4      594.03      565.16     46.48 o
  10   1   4     1028.24     1038.59     91.23 o
  11   1   4      801.95      889.71     57.88 o
  12   1   4      336.78      363.45     86.06 o
  13   1   4      359.73      276.05     47.86 o
 -12   2   4      254.68      334.45     76.39 o
 -11   2   4      219.16      235.16     62.50 o
 -10   2   4      466.30      458.71     41.81 o
  -9   2   4      706.30      790.56     49.67 o
  -8   2   4      895.86      902.14     49.53 o
  -7   2   4      374.54      377.77     31.97 o
  -6   2   4        3.53       17.89      9.44 o
  -5   2   4      141.37      167.46     15.42 o
  -4   2   4     4876.48     5041.83     97.49 o
  -3   2   4     7111.68     7295.78    131.16 o
  -2   2   4      365.24      386.51     16.64 o
  -1   2   4     8766.83     9057.19    192.66 o
   0   2   4     9578.54    10249.13    173.59 o
   1   2   4    23823.47    25222.03    411.23 o
   2   2   4     8586.40     9084.96    155.37 o
   3   2   4       25.46       31.30      6.83 o
   4   2   4     1886.55     2037.73     44.07 o
   5   2   4     6903.98     7043.62    152.75 o
   6   2   4     1641.24     1536.79     38.70 o
   7   2   4      588.73      644.26     58.14 o
   8   2   4     1082.29     1015.92     53.11 o
   9   2   4      568.67      530.51     40.65 o
  10   2   4      892.46      830.41     52.08 o
  11   2   4      297.65      266.50     36.05 o
  12   2   4       14.07       22.98     21.90 o
  13   2   4      114.22       69.85     34.26 o
 -11   3   4       55.69      142.64     38.90 o
 -10   3   4       84.45       76.77     24.18 o
  -9   3   4      260.67      273.49     32.54 o
  -8   3   4      393.79      382.36     34.53 o
  -7   3   4        3.84       22.00     15.53 o
  -6   3   4      249.62      287.94     19.14 o
  -5   3   4      867.86      962.54     33.10 o
  -4   3   4    12382.57    12517.41    218.08 o
  -3   3   4     6481.10     6566.10    120.06 o
  -2   3   4      252.29      281.64     14.20 o
  -1   3   4     3284.61     3394.91     66.25 o
   0   3   4    13051.62    13528.05    227.32 o
   1   3   4       60.87       59.08     13.75 o
   2   3   4      314.53      329.62     16.29 o
   3   3   4     2342.51     2565.72     52.61 o
   4   3   4     1484.38     1321.85     33.06 o
   5   3   4    24247.73    24945.61    475.84 o
   6   3   4      438.26      446.06     24.41 o
   7   3   4      671.08      672.83     27.27 o
   8   3   4      234.34      197.18     24.38 o
   9   3   4      117.59      129.34     23.40 o
  10   3   4       44.23       40.12     18.77 o
  11   3   4       22.71       13.85     35.52 o
  12   3   4       17.48       39.40     22.66 o
  13   3   4      831.78      873.62     82.36 o
 -11   4   4        2.51        0.83     77.29 o
 -10   4   4       11.57       20.45     53.29 o
  -9   4   4     1093.19     1044.63     60.06 o
  -8   4   4     1462.78     1404.53     80.26 o
  -7   4   4      203.73      195.71     26.01 o
  -6   4   4      185.40      181.83     23.48 o
  -5   4   4      416.99      391.02     31.07 o
  -4   4   4     1555.65     1427.61     49.81 o
  -3   4   4       73.72       66.03     13.95 o
  -2   4   4     2318.83     2233.41     61.00 o
  -1   4   4      989.32      882.68     25.03 o
   0   4   4    14164.34    14319.61    241.54 o
   1   4   4     3252.27     3399.39     66.73 o
   2   4   4     1529.59     1660.09     45.03 o
   3   4   4      443.24      454.08     21.61 o
   4   4   4     4715.08     4738.78     90.05 o
   5   4   4     2339.08     2413.24     53.90 o
   6   4   4     1832.55     1915.11     47.30 o
   7   4   4       31.55       27.68     10.92 o
   8   4   4     2250.19     2198.28     70.30 o
   9   4   4     2183.55     2129.73     72.74 o
  10   4   4      670.74      675.07     64.06 o
  11   4   4      140.24      212.94     39.30 o
  12   4   4      308.30      337.01     39.39 o
  13   4   4      368.05      414.12     57.10 o
 -11   5   4        5.53      -49.58     49.58 o
 -10   5   4      505.52      492.52     73.11 o
  -9   5   4     1670.76     1563.76     74.40 o
  -8   5   4       96.59      121.31     25.28 o
  -7   5   4      378.55      405.87     37.33 o
  -6   5   4       14.11       31.53     17.43 o
  -5   5   4     2113.42     2221.85     71.19 o
  -4   5   4     2810.65     2692.18     89.99 o
  -3   5   4     3414.57     3313.66     86.60 o
  -2   5   4     2172.59     2181.50    110.23 o
  -1   5   4    10411.57    10032.73    175.41 o
   0   5   4    11298.02    11823.61    203.74 o
   1   5   4     1338.21     1357.66     34.76 o
   2   5   4       73.49       75.68      8.97 o
   3   5   4       96.90      100.51      9.46 o
   4   5   4     3349.37     3430.99     78.15 o
   5   5   4     6587.21     6594.14    110.80 o
   6   5   4     1570.74     1504.65     49.59 o
   7   5   4     3978.25     3824.99     74.93 o
   8   5   4     5077.91     5093.96     96.05 o
   9   5   4       54.37       92.60     20.50 o
  10   5   4       25.62       42.68     19.36 o
  11   5   4        9.03       -6.69     24.38 o
  12   5   4       51.10       67.00     33.68 o
  13   5   4      394.65      518.37     98.35 o
 -10   6   4        0.73       14.26     48.67 o
  -9   6   4      767.47      809.99     57.71 o
  -8   6   4     1024.80     1093.69     63.12 o
  -7   6   4      110.12      148.60     26.81 o
  -6   6   4     2260.29     2256.71     98.36 o
  -5   6   4     1965.62     1834.85     65.97 o
  -4   6   4      503.52      499.90     36.08 o
  -3   6   4      230.15      230.96     32.83 o
  -2   6   4     2276.32     2231.57     65.88 o
  -1   6   4     2987.80     3157.90     68.42 o
   0   6   4    11290.46    11631.36    242.60 o
   1   6   4     1802.12     1652.69     36.13 o
   2   6   4    12949.10    13635.66    209.01 o
   3   6   4     9678.94     9549.06    151.14 o
   4   6   4     5873.42     5836.26     98.92 o
   5   6   4     2009.38     2017.41     44.14 o
   6   6   4      109.16      141.50     13.33 o
   7   6   4      524.93      499.07     24.21 o
   8   6   4     1677.32     1585.86     43.59 o
   9   6   4     2146.19     2117.79     62.87 o
  10   6   4       33.11       28.71     24.76 o
  11   6   4     1058.37     1158.10    136.04 o
  12   6   4      202.73      184.80     98.51 o
  13   6   4      407.72      374.86     57.25 o
 -10   7   4      113.65       76.38     52.66 o
  -9   7   4      244.02      222.74     44.23 o
  -8   7   4      129.70      148.57     29.06 o
  -7   7   4      256.56      250.91     32.47 o
  -6   7   4       11.52       17.38     17.76 o
  -5   7   4      274.77      319.19     32.71 o
  -4   7   4      243.27      278.63     29.59 o
  -3   7   4      228.52      237.61     25.85 o
  -2   7   4     1565.20     1461.67     52.66 o
  -1   7   4     5774.09     5550.15    106.90 o
   0   7   4     5168.32     4952.52    152.96 o
   1   7   4      358.74      356.05     19.51 o
   2   7   4      992.12      936.50     27.13 o
   3   7   4       52.33       46.18      8.71 o
   4   7   4     2390.96     2444.83     51.27 o
   5   7   4      429.44      461.59     32.91 o
   6   7   4       99.80       95.24     11.69 o
   7   7   4      357.51      376.38     25.39 o
   8   7   4     4755.21     4602.73    104.04 o
   9   7   4     1236.98     1224.16     56.38 o
  10   7   4        3.71        3.85     17.64 o
  11   7   4        2.71       -8.79     24.32 o
  12   7   4      336.85      352.16     53.20 o
  13   7   4        0.03       15.28     35.52 o
  -9   8   4        9.59       56.67     32.67 o
  -8   8   4       15.71        6.18     22.27 o
  -7   8   4        2.58        0.04     19.74 o
  -6   8   4     1125.95     1167.30     63.27 o
  -5   8   4     1488.07     1553.02     71.92 o
  -4   8   4      152.05      173.32     25.95 o
  -3   8   4      151.52      147.77     25.73 o
  -2   8   4       16.11       32.02     23.10 o
  -1   8   4     1147.09     1100.51     71.24 o
   0   8   4       10.98       17.71     10.23 o
   1   8   4     2163.28     2102.12     45.77 o
   2   8   4      395.19      348.07     18.54 o
   3   8   4     6116.35     6161.46    123.99 o
   4   8   4      303.60      301.93     16.32 o
   5   8   4      212.82      250.80     21.86 o
   6   8   4      816.54      792.03     37.13 o
   7   8   4      576.40      562.03     33.83 o
   8   8   4     1301.61     1331.58     62.76 o
   9   8   4      559.49      589.99     36.94 o
  10   8   4       54.12       70.71     24.90 o
  11   8   4      677.51      675.07     54.51 o
  12   8   4      522.04      520.24     63.09 o
  13   8   4       76.85      150.23     42.16 o
  -8   9   4      140.09      166.81     31.52 o
  -7   9   4       54.48       35.57     23.11 o
  -6   9   4     1730.96     1591.84     75.10 o
  -5   9   4      286.25      269.59     32.09 o
  -4   9   4      985.75      977.68     97.21 o
  -3   9   4       16.00        4.36     15.49 o
  -2   9   4      332.84      348.38     32.22 o
  -1   9   4       19.26       33.21     16.11 o
   0   9   4     2028.65     1916.10     71.82 o
   1   9   4      990.06      979.54     34.67 o
   2   9   4     3394.51     3420.01     89.68 o
   3   9   4     4797.15     4779.67     97.85 o
   4   9   4       13.65       35.50     19.93 o
   5   9   4      137.89      106.72     24.21 o
   6   9   4      237.57      211.37     22.60 o
   7   9   4      224.71      238.72     25.17 o
   8   9   4      604.85      616.47     38.48 o
   9   9   4     1112.41     1147.42     51.35 o
  10   9   4       27.07       25.88     20.44 o
  11   9   4      921.00      950.06     64.55 o
  12   9   4      571.53      630.79     55.23 o
  13   9   4       37.79       90.95     68.89 o
  -8  10   4        6.97       36.38     33.63 o
  -7  10   4      127.55      128.21     29.53 o
  -6  10   4        8.16        3.81     21.97 o
  -5  10   4     1099.73     1148.67     73.34 o
  -4  10   4      776.76      767.39     56.82 o
  -3  10   4     1346.09     1282.19     62.39 o
  -2  10   4     2762.77     2538.99     82.02 o
  -1  10   4     1660.09     1660.33     63.26 o
   0  10   4       27.93       28.07     16.02 o
   1  10   4       48.47       53.72     12.79 o
   2  10   4      339.17      365.60     24.32 o
   3  10   4      837.11      874.76     46.58 o
   4  10   4     4282.48     4143.60    110.70 o
   5  10   4        4.56      -14.38     14.38 o
   6  10   4     4117.83     4018.74    135.98 o
   7  10   4     4271.56     4262.20    162.18 o
   8  10   4      567.93      590.90     38.58 o
   9  10   4      384.94      423.04     34.26 o
  10  10   4      240.68      249.36     37.13 o
  11  10   4       10.73        5.12     23.71 o
  12  10   4      787.46      809.02     64.01 o
  13  10   4      208.78      313.22     42.27 o
  -7  11   4      248.48      307.11     65.52 o
  -6  11   4      637.82      687.48     55.86 o
  -5  11   4      313.01      405.64     41.88 o
  -4  11   4       44.57       87.73     23.82 o
  -3  11   4      487.81      515.86     51.51 o
  -2  11   4       23.03        0.77     28.79 o
  -1  11   4     1079.01     1003.07     98.35 o
   0  11   4      221.00      238.35     27.51 o
   1  11   4      241.84      228.03     37.33 o
   2  11   4     2473.61     2381.24    129.14 o
   3  11   4     4412.46     4104.28    112.08 o
   4  11   4      859.29      801.36     48.35 o
   5  11   4      475.50      506.00     40.00 o
   6  11   4      291.82      280.70     38.23 o
   7  11   4      651.63      618.27     39.38 o
   8  11   4      311.60      313.58     29.74 o
   9  11   4      145.37      136.28     23.04 o
  10  11   4      119.53      140.32     24.37 o
  11  11   4      939.40      964.93     67.92 o
  12  11   4      795.41      952.18     70.07 o
  -6  12   4        9.35      -17.51     39.79 o
  -5  12   4      110.22      132.53     29.53 o
  -4  12   4      164.42      157.90     28.94 o
  -3  12   4      402.35      419.22     44.95 o
  -2  12   4     2781.32     2468.60    128.78 o
  -1  12   4      392.04      430.87     38.57 o
   0  12   4      153.21      167.41     35.44 o
   1  12   4      110.08       87.64     65.78 o
   2  12   4      258.07      312.41     42.96 o
   3  12   4       20.88       43.17     18.50 o
   4  12   4      534.03      531.12     56.76 o
   5  12   4        1.39       30.74     19.17 o
   6  12   4     1378.83     1536.77     77.22 o
   7  12   4      703.39      704.05     49.48 o
   8  12   4        5.70       29.89     17.22 o
   9  12   4      143.94      189.77     26.21 o
  10  12   4      107.38      114.22     41.09 o
  11  12   4       74.07      125.33     32.64 o
  12  12   4        7.73       -4.44     27.87 o
  -5  13   4        0.41       19.86     26.08 o
  -4  13   4       62.57      124.23     27.70 o
  -3  13   4      368.58      425.94     41.42 o
  -2  13   4      202.17      199.51     73.51 o
  -1  13   4      114.25       97.83     34.34 o
   0  13   4       32.48       79.20     31.26 o
   1  13   4      194.06      244.35     47.50 o
   2  13   4      311.91      324.82     57.98 o
   3  13   4      161.17      171.54     27.54 o
   4  13   4       54.90       70.14     22.70 o
   5  13   4      482.14      511.93     43.52 o
   6  13   4     1116.48     1206.04     65.02 o
   7  13   4       76.83      120.95     90.28 o
   8  13   4       21.78       10.55     17.53 o
   9  13   4      266.23      296.17     32.91 o
  10  13   4      164.45      176.62     28.78 o
  11  13   4       84.68       72.74     34.39 o
  -4  14   4        0.03       31.22     33.89 o
  -3  14   4       19.42       93.89     36.81 o
  -2  14   4       64.86       72.93     35.58 o
  -1  14   4      309.74      299.59     50.44 o
   0  14   4        0.54       18.55     31.43 o
   1  14   4      700.95      616.55     98.72 o
   2  14   4      449.85      365.40     53.68 o
   3  14   4      283.65      309.32     47.00 o
   4  14   4      163.41      151.96     27.55 o
   5  14   4      380.93      364.38     39.90 o
   6  14   4       48.65      103.55     33.66 o
   7  14   4      675.70      717.65     72.55 o
   8  14   4      390.97      384.08     36.08 o
   9  14   4      197.22      226.25     30.70 o
  10  14   4      196.30      298.22     35.35 o
  -2  15   4      537.10      458.95     63.50 o
  -1  15   4       10.43        7.72     35.21 o
   0  15   4      682.10      674.84     72.83 o
   1  15   4      196.22      217.81     48.81 o
   2  15   4      353.23      311.99     57.41 o
   3  15   4      171.06      157.69     39.82 o
   4  15   4        5.07       24.39     28.14 o
   5  15   4       17.99       35.52     29.27 o
   6  15   4      890.68      855.73     88.32 o
   7  15   4      846.64      884.37     53.37 o
   8  15   4       56.84      117.52     24.96 o
   9  15   4      608.43      563.01     55.89 o
   0  16   4        0.61       50.71     37.32 o
   1  16   4      839.42      834.84     83.46 o
   2  16   4      705.69      798.91     80.07 o
   3  16   4       11.28       40.84     69.36 o
   4  16   4      310.38      289.13     50.60 o
   5  16   4      207.59      250.45     69.19 o
   6  16   4       41.03       20.75     48.97 o
   7  16   4       66.11       38.33     23.16 o
   8  16   4      212.85      217.41     37.59 o
   4  17   4       10.27       51.22     38.05 o
   5  17   4      354.68      530.30    101.16 o
  -5 -14   5       16.32       81.71     74.55 o
  -4 -14   5      313.45      276.64     53.76 o
  -3 -14   5      150.12      226.59     48.87 o
  -2 -14   5      103.16       32.40     56.17 o
  -1 -14   5      149.61      177.15     65.94 o
  -7 -13   5       27.87       28.33     32.23 o
  -6 -13   5       14.93       15.72     35.12 o
  -5 -13   5      258.90      236.46     49.04 o
  -4 -13   5      221.65      257.23     46.65 o
  -3 -13   5       59.40       33.87     33.58 o
  -2 -13   5        2.87        7.55     31.24 o
  -1 -13   5       34.03       25.81     32.47 o
   0 -13   5        5.25       61.43     33.87 o
   1 -13   5       75.88       89.28     39.81 o
   2 -13   5        0.21        5.02     34.37 o
  -9 -12   5      279.55      308.65     54.01 o
  -8 -12   5      212.43      175.05     45.84 o
  -7 -12   5       17.09       -9.94     30.23 o
  -6 -12   5       43.72       52.24     33.51 o
  -5 -12   5       88.89      112.68     38.27 o
  -4 -12   5       61.88       61.84     33.80 o
  -3 -12   5      209.27      212.35     42.64 o
  -2 -12   5        0.60      -21.10     21.10 o
  -1 -12   5      422.85      444.08     43.55 o
   0 -12   5      533.01      535.89    100.29 o
   1 -12   5      183.65      208.28     43.03 o
   2 -12   5        6.98       11.74     31.28 o
   3 -12   5       44.24       62.93     50.41 o
   4 -12   5       13.35       71.37     52.35 o
 -10 -11   5      156.94      246.11     47.51 o
  -9 -11   5       78.69      108.13     39.59 o
  -8 -11   5       16.42       31.14     30.66 o
  -7 -11   5       77.88       57.62     34.31 o
  -6 -11   5        3.44       15.41     26.88 o
  -5 -11   5      634.50      672.53     75.15 o
  -4 -11   5     2091.34     2005.28     97.47 o
  -3 -11   5      413.29      386.70     39.63 o
  -2 -11   5      167.04      148.85     29.03 o
  -1 -11   5      928.80      895.37     55.97 o
   0 -11   5       60.45       83.14     24.57 o
   1 -11   5      233.05      218.77     39.69 o
   2 -11   5       80.23       94.77     33.56 o
   3 -11   5       45.43      109.99     26.40 o
   4 -11   5      455.90      508.87     58.79 o
   5 -11   5      269.67      267.53     47.29 o
 -10 -10   5      195.74      198.79     43.88 o
  -9 -10   5      694.53      741.23     73.85 o
  -8 -10   5      452.93      473.92     57.59 o
  -7 -10   5       58.82       74.41     32.60 o
  -6 -10   5      958.99      925.30     74.63 o
  -5 -10   5      299.99      276.97     44.15 o
  -4 -10   5        2.47        7.20     18.12 o
  -3 -10   5      205.52      235.62     79.48 o
  -2 -10   5       23.86       -9.15     16.64 o
  -1 -10   5       64.37       77.03     21.94 o
   0 -10   5      855.05      862.81     52.02 o
   1 -10   5      361.39      389.09     32.50 o
   2 -10   5      449.69      410.01     38.41 o
   3 -10   5      784.33      730.22     50.67 o
   4 -10   5       38.56       57.44     42.51 o
   5 -10   5        0.61        7.83     91.02 o
   6 -10   5       27.46       27.67     32.56 o
 -11  -9   5      201.54      174.10     44.10 o
 -10  -9   5     1259.62     1486.85    118.40 o
  -9  -9   5      345.76      365.40     51.32 o
  -8  -9   5      260.75      214.71     40.18 o
  -7  -9   5      196.10      206.74     37.87 o
  -6  -9   5      155.44      140.48     33.56 o
  -5  -9   5      372.12      333.42     32.73 o
  -4  -9   5      226.40      231.39     31.93 o
  -3  -9   5      162.01      142.57     24.09 o
  -2  -9   5     1824.07     1709.49     64.26 o
  -1  -9   5     4010.15     3757.95    167.04 o
   0  -9   5       27.42       45.49     15.04 o
   1  -9   5      132.59       98.64     18.48 o
   2  -9   5        9.26       33.71     18.84 o
   3  -9   5      103.61      126.14     25.58 o
   4  -9   5      160.28      192.12     76.09 o
   5  -9   5       31.33       50.62     45.42 o
   6  -9   5        0.67       74.94     31.11 o
   7  -9   5      382.58      434.20     57.35 o
 -11  -8   5        2.06       69.87     32.19 o
 -10  -8   5       27.10       40.49     36.19 o
  -9  -8   5       16.00       38.49     25.48 o
  -8  -8   5       92.14      123.22     70.43 o
  -7  -8   5      697.83      744.84     64.19 o
  -6  -8   5     2727.72     2729.85    111.11 o
  -5  -8   5     1411.14     1297.08     55.54 o
  -4  -8   5       46.67       73.35     17.80 o
  -3  -8   5       17.69       -5.88     16.47 o
  -2  -8   5       84.28      114.64     16.25 o
  -1  -8   5        9.56        2.42     11.71 o
   0  -8   5     1678.92     1529.92     74.45 o
   1  -8   5       38.92       41.67     14.46 o
   2  -8   5     1278.12     1185.81     54.96 o
   3  -8   5     1286.82     1263.76     48.81 o
   4  -8   5      578.42      564.92     51.89 o
   5  -8   5        7.91       52.09     27.34 o
   6  -8   5       95.89      116.46     33.06 o
   7  -8   5        0.03      -25.21     28.77 o
   8  -8   5        8.02      -13.56     33.57 o
 -12  -7   5       63.88      109.76     38.50 o
 -11  -7   5       97.20      148.97     37.41 o
 -10  -7   5      324.72      326.50     46.71 o
  -9  -7   5     1006.71      913.34     73.38 o
  -8  -7   5        1.91       34.47     22.85 o
  -7  -7   5      230.70      276.99     40.00 o
  -6  -7   5       23.27       48.88     16.39 o
  -5  -7   5       79.39       83.62     17.66 o
  -4  -7   5      271.33      325.05     22.83 o
  -3  -7   5       60.64       77.32     13.45 o
  -2  -7   5      459.89      524.67     28.54 o
  -1  -7   5     2620.49     2515.90     72.21 o
   0  -7   5      968.29      951.11     43.47 o
   1  -7   5      195.81      174.27     19.45 o
   2  -7   5      477.61      452.76     29.24 o
   3  -7   5        2.25        9.78     17.76 o
   4  -7   5      287.10      248.53     23.71 o
   5  -7   5        9.94       19.98     23.03 o
   6  -7   5       65.90       58.14     28.75 o
   7  -7   5      513.39      508.18     66.18 o
   8  -7   5      264.98      262.31     73.11 o
   9  -7   5       28.36       75.06     35.63 o
 -12  -6   5       56.33       55.65     61.02 o
 -11  -6   5      345.52      348.50     54.03 o
 -10  -6   5      853.61      824.06     70.34 o
  -9  -6   5        3.48       24.12     41.54 o
  -8  -6   5      626.51      575.86     56.01 o
  -7  -6   5        4.51        7.75     14.40 o
  -6  -6   5     1435.51     1387.46     53.70 o
  -5  -6   5     1120.80     1087.72     37.86 o
  -4  -6   5      346.49      384.90     23.47 o
  -3  -6   5       12.71       18.73     10.20 o
  -2  -6   5     4965.35     5116.65    103.94 o
  -1  -6   5     1670.60     1624.09     50.07 o
   0  -6   5       48.06       52.29     13.23 o
   1  -6   5      606.71      645.53     50.81 o
   2  -6   5      118.46      132.22     17.18 o
   3  -6   5     1042.10     1047.05     40.16 o
   4  -6   5     1592.24     1473.12     46.82 o
   5  -6   5       77.98      117.13     23.98 o
   6  -6   5      370.86      388.23     71.67 o
   7  -6   5      914.68      897.29     73.16 o
   8  -6   5      139.07      137.23     37.99 o
   9  -6   5        2.81      -13.47     27.76 o
  10  -6   5        7.03       17.05     33.43 o
 -12  -5   5       33.93       17.43     29.39 o
 -11  -5   5       69.21      130.17     35.39 o
 -10  -5   5      302.31      390.76     50.66 o
  -9  -5   5      670.93      662.49     59.56 o
  -8  -5   5       18.83       31.55     15.47 o
  -7  -5   5     3989.74     3905.13     89.21 o
  -6  -5   5     3632.75     3471.29     79.68 o
  -5  -5   5      287.90      311.07     23.10 o
  -4  -5   5     1375.40     1316.10     38.79 o
  -3  -5   5       46.64       48.49     10.72 o
  -2  -5   5      709.64      765.27     33.14 o
  -1  -5   5     4342.17     4259.77    140.92 o
   0  -5   5      171.72      172.28     16.41 o
   1  -5   5     1412.75     1434.87     65.01 o
   2  -5   5     3501.75     3494.24     77.27 o
   3  -5   5     3617.25     3565.06     79.40 o
   4  -5   5       36.88       42.37     15.94 o
   5  -5   5     1852.34     1794.31     63.54 o
   6  -5   5      129.87      101.37     22.02 o
   7  -5   5      839.87      953.40     88.87 o
   8  -5   5      641.17      742.55     68.77 o
   9  -5   5       21.51       13.47     33.04 o
  10  -5   5       80.19       72.56     55.67 o
 -12  -4   5      318.69      330.83     87.50 o
 -11  -4   5      844.21      912.25     80.94 o
 -10  -4   5     1065.97      945.56     70.56 o
  -9  -4   5        3.32        6.10     16.47 o
  -8  -4   5      644.74      650.52     35.85 o
  -7  -4   5      148.64      129.13     20.17 o
  -6  -4   5     1554.35     1570.13     51.92 o
  -5  -4   5      795.14      796.11     31.34 o
  -4  -4   5      100.38      107.62     12.69 o
  -3  -4   5     3334.01     2971.10     98.87 o
  -2  -4   5    11269.43    11171.25    196.48 o
  -1  -4   5      746.79      757.99     39.08 o
   0  -4   5      617.35      651.60     40.80 o
   1  -4   5     1617.78     1564.50     41.79 o
   2  -4   5      428.98      430.93     23.05 o
   3  -4   5     3094.78     3086.76     69.31 o
   4  -4   5       19.26       24.80     11.32 o
   5  -4   5       70.96       75.58     14.38 o
   6  -4   5     3253.24     3110.63     91.22 o
   7  -4   5     1343.95     1390.12    104.23 o
   8  -4   5      111.01       76.22     28.89 o
   9  -4   5      499.80      409.89     53.37 o
  10  -4   5       40.72       36.85     32.37 o
  11  -4   5       51.42       54.80     34.82 o
 -12  -3   5       66.39      135.24     42.91 o
 -11  -3   5        7.55       89.01     79.20 o
 -10  -3   5      113.51       98.73     24.88 o
  -9  -3   5       34.07       31.60     17.47 o
  -8  -3   5      450.08      434.45     29.55 o
  -7  -3   5     1590.80     1642.12     49.31 o
  -6  -3   5     3093.52     2856.66     77.54 o
  -5  -3   5      580.66      619.90     27.12 o
  -4  -3   5     2087.63     2092.52     50.24 o
  -3  -3   5     2064.05     2032.78     54.76 o
  -2  -3   5      482.78      472.43     22.27 o
  -1  -3   5      290.91      389.77     18.85 o
   0  -3   5       39.08       37.41      9.01 o
   1  -3   5     2717.07     2815.42     60.87 o
   2  -3   5     4984.79     4976.84     96.97 o
   3  -3   5     3109.26     2952.54     64.92 o
   4  -3   5      390.57      463.02     31.49 o
   5  -3   5       53.96       76.45     13.19 o
   6  -3   5      227.19      178.63     24.18 o
   7  -3   5      637.21      586.22     41.51 o
   8  -3   5       99.18       96.61     23.16 o
   9  -3   5      157.88      182.66     39.76 o
  10  -3   5     1051.14     1118.05     86.18 o
  11  -3   5      259.68      289.15     62.76 o
 -12  -2   5      250.23      440.59     80.87 o
 -11  -2   5      628.68      668.66     63.53 o
 -10  -2   5       46.70       49.44     17.96 o
  -9  -2   5      238.41      240.49     29.58 o
  -8  -2   5      277.26      288.60     25.01 o
  -7  -2   5     1253.00     1204.19     41.57 o
  -6  -2   5      270.82      264.99     20.82 o
  -5  -2   5       92.64       83.75     12.82 o
  -4  -2   5      269.14      298.48     17.59 o
  -3  -2   5     5438.54     5620.05    105.35 o
  -2  -2   5     1843.09     1724.68     39.57 o
  -1  -2   5     7253.87     7804.80    145.77 o
   0  -2   5      532.42      718.62     23.68 o
   1  -2   5     8564.76     9230.38    161.90 o
   2  -2   5     2393.72     2429.20     53.34 o
   3  -2   5      164.47      180.49     14.35 o
   4  -2   5      302.88      340.40     19.11 o
   5  -2   5     1206.70     1239.58     36.16 o
   6  -2   5       41.50       46.34     16.12 o
   7  -2   5     1203.42     1159.43     68.16 o
   8  -2   5      432.99      426.42     37.51 o
   9  -2   5        3.99        7.65     18.31 o
  10  -2   5      852.73      882.16     75.67 o
  11  -2   5      120.01      144.27     36.74 o
  12  -2   5       21.55      -19.61     34.34 o
 -12  -1   5      772.21      836.46    106.11 o
 -11  -1   5      734.02      680.14     63.69 o
 -10  -1   5       20.31       43.49     19.25 o
  -9  -1   5        1.43       12.80     16.72 o
  -8  -1   5       28.04       69.45     15.45 o
  -7  -1   5      996.79      983.90     47.80 o
  -6  -1   5     4186.65     4201.28     89.93 o
  -5  -1   5       14.06       30.16      9.30 o
  -4  -1   5     3846.15     3704.39     76.24 o
  -3  -1   5     9938.71     9974.63    174.46 o
  -2  -1   5     3081.78     3211.96     78.18 o
  -1  -1   5      247.02      255.40     19.12 o
   0  -1   5     2737.14     3041.05     59.97 o
   1  -1   5      398.17      498.52     18.75 o
   2  -1   5     7992.16     8314.01    146.69 o
   3  -1   5     1174.57     1067.18     46.28 o
   4  -1   5      306.68      345.02     20.11 o
   5  -1   5     3845.90     3833.81    119.53 o
   6  -1   5     3737.99     3498.75     94.36 o
   7  -1   5      564.03      553.52     38.82 o
   8  -1   5       45.16       28.90     17.18 o
   9  -1   5       24.24       43.86     20.72 o
  10  -1   5       49.92       76.64     23.36 o
  11  -1   5      387.81      466.72     85.46 o
  12  -1   5       33.00        8.53     29.40 o
 -11   0   5      134.14      119.74     26.24 o
 -10   0   5      153.72      155.97     33.47 o
  -9   0   5        7.94      -12.94     12.94 o
  -8   0   5     3127.41     3091.52     77.06 o
  -7   0   5     3143.02     2903.53     70.98 o
  -6   0   5      790.39      879.30     39.31 o
  -5   0   5      703.83      640.67     27.99 o
  -4   0   5      460.46      407.40     20.89 o
  -3   0   5      222.02      238.68     14.89 o
  -2   0   5     1102.53     1097.92     27.94 o
  -1   0   5     1830.87     1931.07     51.56 o
   0   0   5    11405.27    11785.60    199.20 o
   1   0   5     9641.72     9948.50    170.55 o
   2   0   5    11222.89    11627.39    197.96 o
   3   0   5      270.68      315.85     14.27 o
   4   0   5     2521.32     2526.80     68.23 o
   5   0   5       54.40       83.13     15.45 o
   6   0   5       69.37       64.81     15.97 o
   7   0   5      790.70      879.62     58.11 o
   8   0   5      193.83      152.60     23.38 o
   9   0   5     1889.97     1844.69     68.78 o
  10   0   5     1993.11     2045.89     76.88 o
  11   0   5      314.56      256.97     39.82 o
  12   0   5       67.78      164.30     36.93 o
 -12   1   5      572.52      480.42     89.58 o
 -11   1   5      463.25      559.59     59.21 o
 -10   1   5        5.56       31.48     20.07 o
  -9   1   5      489.91      444.48     38.05 o
  -8   1   5      566.10      593.33     34.11 o
  -7   1   5       23.23       41.16     12.57 o
  -6   1   5      345.32      337.72     24.65 o
  -5   1   5       21.57       18.57     14.02 o
  -4   1   5     6221.70     5995.61    113.84 o
  -3   1   5     8844.14     9149.33    161.89 o
  -2   1   5     2390.98     2581.31     53.87 o
  -1   1   5      178.11      195.24     11.43 o
   0   1   5     8410.74     8537.62    173.24 o
   1   1   5     3114.54     3343.71     64.43 o
   2   1   5      629.94      670.94     20.71 o
   3   1   5     2582.41     2703.93     54.76 o
   4   1   5      222.71      304.21     22.90 o
   5   1   5     3887.45     3665.79     92.00 o
   6   1   5     3389.04     3352.48     89.28 o
   7   1   5      419.01      430.24     33.88 o
   8   1   5        1.09       -5.06     13.98 o
   9   1   5     1138.42     1121.18     57.60 o
  10   1   5      115.20      102.68     23.52 o
  11   1   5      137.98      113.49     45.37 o
  12   1   5        1.93       13.02     37.49 o
  13   1   5      221.01      296.10     51.01 o
 -12   2   5      118.32      152.44     57.04 o
 -11   2   5       23.36        2.23     34.75 o
 -10   2   5       67.91       70.94     24.78 o
  -9   2   5      433.70      464.00     39.96 o
  -8   2   5     1451.15     1459.05     60.29 o
  -7   2   5      656.04      707.32     34.44 o
  -6   2   5       29.07       20.07     10.40 o
  -5   2   5     2520.89     2554.86     60.29 o
  -4   2   5     5640.96     5852.36    112.11 o
  -3   2   5      123.64      197.31     19.75 o
  -2   2   5     2102.21     2189.01     66.62 o
  -1   2   5      187.14      262.79     16.01 o
   0   2   5     2028.35     2006.56     68.36 o
   1   2   5    12465.45    13307.52    223.74 o
   2   2   5     5972.22     6334.68    112.96 o
   3   2   5     5080.59     5419.75     99.28 o
   4   2   5     3968.51     3980.23     94.22 o
   5   2   5     2145.28     1970.86     58.46 o
   6   2   5      255.21      258.39     24.41 o
   7   2   5       21.27       47.52     14.83 o
   8   2   5      619.12      543.69     38.48 o
   9   2   5      253.58      259.01     29.91 o
  10   2   5      565.46      495.59     42.16 o
  11   2   5      135.73      165.03     29.24 o
  12   2   5       75.15       65.36     24.05 o
  13   2   5      319.08      255.81     63.13 o
 -11   3   5       24.98       41.88     33.39 o
 -10   3   5       11.82       40.73     29.32 o
  -9   3   5     1489.72     1480.24    113.11 o
  -8   3   5     1684.13     1551.17     79.57 o
  -7   3   5       75.17       88.92     20.48 o
  -6   3   5        2.55       12.45     13.69 o
  -5   3   5       59.65       97.22     12.95 o
  -4   3   5      887.98      948.30     31.27 o
  -3   3   5      402.57      354.27     18.30 o
  -2   3   5     1823.50     1723.43     56.55 o
  -1   3   5     2631.13     2661.05     62.83 o
   0   3   5    13547.08    13459.08    227.74 o
   1   3   5     6017.70     6250.21    112.51 o
   2   3   5      466.61      467.07     19.03 o
   3   3   5      908.49      888.65     32.76 o
   4   3   5      566.02      628.02     22.84 o
   5   3   5     1238.49     1154.81     31.55 o
   6   3   5     2815.33     2817.65     61.45 o
   7   3   5        1.13       13.67     12.88 o
   8   3   5     2034.66     2011.93     67.75 o
   9   3   5     1341.77     1337.44     58.82 o
  10   3   5      358.58      359.90     35.41 o
  11   3   5      593.32      448.93     61.31 o
  12   3   5        4.16       28.30     22.26 o
  13   3   5        0.97       25.79     26.18 o
 -11   4   5       52.12      157.94     41.04 o
 -10   4   5        2.29       25.61     24.92 o
  -9   4   5      121.43      121.58     27.18 o
  -8   4   5       28.90       46.29     28.43 o
  -7   4   5     1077.90      989.55     66.41 o
  -6   4   5       27.45       21.27     15.78 o
  -5   4   5     1071.10     1020.44     47.70 o
  -4   4   5     3204.21     2994.49     65.53 o
  -3   4   5     5708.63     5680.78    107.97 o
  -2   4   5      700.22      795.89     28.67 o
  -1   4   5      366.48      347.34     17.65 o
   0   4   5        9.13       17.40      8.00 o
   1   4   5     2523.78     2470.64     53.17 o
   2   4   5      270.09      305.97     17.59 o
   3   4   5       31.77       46.24     12.24 o
   4   4   5     1624.91     1488.90     63.24 o
   5   4   5    12546.86    12850.68    222.98 o
   6   4   5     2973.15     3002.02     65.85 o
   7   4   5       76.17       69.49     15.54 o
   8   4   5      243.02      213.55     25.34 o
   9   4   5      235.12      191.09     32.92 o
  10   4   5      105.71      106.28     24.69 o
  11   4   5        1.22        2.81     17.93 o
  12   4   5        8.93       33.28     21.79 o
  13   4   5      396.84      398.21     57.25 o
 -11   5   5       21.98       72.10     47.27 o
 -10   5   5        2.14       52.92     31.36 o
  -9   5   5      351.12      380.20     40.61 o
  -8   5   5     1081.75     1129.36     61.76 o
  -7   5   5      838.57      874.49     56.68 o
  -6   5   5     1173.64     1165.98     56.34 o
  -5   5   5     1205.18     1060.07     79.58 o
  -4   5   5       38.96       41.18     15.03 o
  -3   5   5      872.62      929.30     42.82 o
  -2   5   5      952.64      987.06     39.74 o
  -1   5   5      880.76      800.63     27.02 o
   0   5   5     6359.62     6293.24    116.62 o
   1   5   5     8245.16     8242.03    147.63 o
   2   5   5       17.16       34.35      8.67 o
   3   5   5     1092.40      970.04     28.85 o
   4   5   5     1828.99     1771.61     43.40 o
   5   5   5      173.21      215.07     21.95 o
   6   5   5     2370.98     2339.49     86.81 o
   7   5   5      587.96      675.14     29.28 o
   8   5   5     1877.90     1725.21     68.18 o
   9   5   5     2782.77     2754.56     86.93 o
  10   5   5     1108.72     1070.97     57.29 o
  11   5   5        0.91        7.79     18.02 o
  12   5   5      232.51      122.79     38.34 o
  13   5   5      264.60      309.80    120.51 o
 -10   6   5      391.47      463.19     87.97 o
  -9   6   5      533.11      577.33     50.52 o
  -8   6   5        3.39       -4.83     32.13 o
  -7   6   5      385.51      367.43     36.82 o
  -6   6   5        6.00        1.25     15.46 o
  -5   6   5     1629.61     1498.84     62.36 o
  -4   6   5     2292.62     2126.30     69.57 o
  -3   6   5     1686.94     1682.65     61.44 o
  -2   6   5     1054.00     1053.01     56.31 o
  -1   6   5    14594.86    14365.43    247.78 o
   0   6   5     2652.29     2604.15     62.26 o
   1   6   5     4897.91     5119.47     99.32 o
   2   6   5        3.83       20.82      8.85 o
   3   6   5     1162.28     1263.12     38.45 o
   4   6   5     5260.01     5387.26    103.86 o
   5   6   5     3892.30     3787.03     77.24 o
   6   6   5      937.99      965.52     30.73 o
   7   6   5     1580.33     1505.10     44.44 o
   8   6   5     5557.81     5524.94    113.87 o
   9   6   5      204.37      226.67     31.48 o
  10   6   5       63.26      102.14     31.16 o
  11   6   5       26.77       74.37     29.69 o
  12   6   5      466.82      465.47     57.70 o
  13   6   5      293.92      222.26     47.90 o
 -10   7   5       84.82       94.57     51.32 o
  -9   7   5      271.58      358.64     43.67 o
  -8   7   5      227.14      277.27     35.15 o
  -7   7   5       95.25      131.37     26.83 o
  -6   7   5     1296.99     1373.31     65.49 o
  -5   7   5     2453.09     2350.14     79.38 o
  -4   7   5      604.72      614.90     55.14 o
  -3   7   5        8.17        1.47     14.01 o
  -2   7   5        2.29       23.78     14.76 o
  -1   7   5      895.85      903.92     29.84 o
   0   7   5     2165.92     2246.03     65.25 o
   1   7   5     2252.84     2146.79     52.16 o
   2   7   5      644.89      559.55     33.17 o
   3   7   5     4746.40     4630.51     82.98 o
   4   7   5     3563.16     3566.63     67.98 o
   5   7   5       18.03       32.62     13.09 o
   6   7   5       16.82       15.24      9.35 o
   7   7   5      969.60     1023.86     43.53 o
   8   7   5      269.20      230.98     24.06 o
   9   7   5      763.95      781.59    139.55 o
  10   7   5       44.80       89.68     40.10 o
  11   7   5      861.42      825.05     72.40 o
  12   7   5      452.87      517.95     62.96 o
  13   7   5       74.72      118.43     40.49 o
  -9   8   5      191.35      195.64     44.96 o
  -8   8   5      147.60      184.70     33.11 o
  -7   8   5        3.55       37.89     22.95 o
  -6   8   5       37.22       33.41     19.71 o
  -5   8   5       61.36       30.91     19.47 o
  -4   8   5     1269.12     1205.41     58.80 o
  -3   8   5      162.26      174.62     24.98 o
  -2   8   5      483.74      427.11     55.05 o
  -1   8   5     1487.81     1379.07     51.99 o
   0   8   5     5332.76     5258.30    105.44 o
   1   8   5     3110.18     3148.26     70.59 o
   2   8   5     2136.28     2159.94     47.44 o
   3   8   5      222.01      265.28     17.32 o
   4   8   5      102.60       80.80     10.92 o
   5   8   5       30.87       33.61     13.58 o
   6   8   5       24.41       42.65     14.12 o
   7   8   5      382.80      373.46     28.98 o
   8   8   5     3986.15     3960.90     99.31 o
   9   8   5     1582.44     1621.42     73.00 o
  10   8   5        9.29       29.74     20.06 o
  11   8   5      184.86      236.14     44.75 o
  12   8   5        7.64       -1.71     34.11 o
  13   8   5        1.30       -0.24     32.54 o
  -8   9   5       58.54       87.58     30.24 o
  -7   9   5       18.06       46.39     24.58 o
  -6   9   5      177.22      180.08     30.67 o
  -5   9   5     1072.87     1037.15     86.29 o
  -4   9   5      460.44      522.25     42.02 o
  -3   9   5      436.50      462.16     50.06 o
  -2   9   5      399.52      344.65     32.78 o
  -1   9   5     1032.21     1016.10     49.85 o
   0   9   5        0.86       16.25     12.15 o
   1   9   5       92.94      108.98     12.87 o
   2   9   5        5.18       -1.84      8.72 o
   3   9   5     5433.82     5520.04     99.30 o
   4   9   5     2982.53     2812.46    110.34 o
   5   9   5      192.74      191.08     27.40 o
   6   9   5      318.21      353.60     27.84 o
   7   9   5     1217.01     1151.99     48.25 o
   8   9   5      946.96      973.09     46.76 o
   9   9   5       45.12       15.73     16.77 o
  10   9   5      179.11      188.75     30.45 o
  11   9   5      199.11      254.73     43.68 o
  12   9   5      762.59      836.90     87.87 o
  13   9   5      190.09      275.50     59.65 o
  -8  10   5       23.53       20.48     28.06 o
  -7  10   5      105.26       64.86     28.04 o
  -6  10   5      764.70      754.15     57.32 o
  -5  10   5      360.35      453.72     54.64 o
  -4  10   5       80.38      115.38     41.05 o
  -3  10   5      202.62      178.79     27.49 o
  -2  10   5      617.38      632.17     44.59 o
  -1  10   5     2545.29     2483.86     80.00 o
   0  10   5     1879.49     1829.56    170.08 o
   1  10   5       50.76       64.46     11.67 o
   2  10   5     1936.73     1980.26     47.41 o
   3  10   5     3227.16     3071.90     83.88 o
   4  10   5        8.17       34.00     13.54 o
   5  10   5      806.53      757.90     56.20 o
   6  10   5        2.53       17.44     14.07 o
   7  10   5     1192.03     1156.87     76.02 o
   8  10   5      388.64      445.66     33.68 o
   9  10   5     1370.70     1354.26     56.17 o
  10  10   5       80.36       50.26     23.84 o
  11  10   5      971.21     1037.20     67.93 o
  12  10   5      227.99      250.57     47.61 o
  13  10   5       59.24       56.58     99.42 o
  -7  11   5       13.47        5.45     27.03 o
  -6  11   5       64.67      110.04     29.28 o
  -5  11   5      520.70      560.77     59.95 o
  -4  11   5      110.07      196.16     51.00 o
  -3  11   5      323.14      346.12     36.40 o
  -2  11   5     1621.78     1609.27     80.39 o
  -1  11   5     1310.72     1176.23     58.98 o
   0  11   5       32.50       65.56     26.15 o
   1  11   5     1290.09     1174.78     56.72 o
   2  11   5      576.97      564.26     31.48 o
   3  11   5     1413.08     1425.92     75.68 o
   4  11   5     2377.43     2270.52     65.00 o
   5  11   5        0.43       23.89     14.29 o
   6  11   5     1007.50      980.90     46.72 o
   7  11   5     1161.31     1176.06     52.12 o
   8  11   5      483.88      484.01     35.98 o
   9  11   5       94.65      112.94     22.59 o
  10  11   5      322.81      322.94     40.05 o
  11  11   5        5.28      -21.29     21.29 o
  12  11   5      524.33      576.29     58.73 o
  -6  12   5      248.55      234.66     55.66 o
  -5  12   5      106.59      122.21     29.68 o
  -4  12   5       37.01       60.45     23.81 o
  -3  12   5      239.35      221.96     31.09 o
  -2  12   5       12.21      -14.15     18.77 o
  -1  12   5      600.70      643.46     46.62 o
   0  12   5       16.06        5.79     24.21 o
   1  12   5       91.20      110.99     49.81 o
   2  12   5      715.72      675.02    146.38 o
   3  12   5     1914.80     1824.03     56.94 o
   4  12   5      391.08      421.74     32.17 o
   5  12   5      404.54      417.31     35.86 o
   6  12   5      156.83      182.46     23.95 o
   7  12   5       47.67       59.04     18.84 o
   8  12   5      223.78      258.88     29.01 o
   9  12   5       93.22      125.51     23.58 o
  10  12   5      135.92      162.28     32.26 o
  11  12   5      319.22      338.82     63.17 o
  12  12   5      409.80      414.37     50.94 o
  -5  13   5       93.98       86.99     47.84 o
  -4  13   5        8.53       62.70     25.04 o
  -3  13   5       74.29       84.13     26.31 o
  -2  13   5      580.64      566.69     61.09 o
  -1  13   5      294.34      243.41     44.34 o
   0  13   5       28.59        4.27     24.83 o
   1  13   5      551.02      600.88    111.80 o
   2  13   5       23.63       16.38     27.21 o
   3  13   5       20.58       56.27     27.75 o
   4  13   5       54.99       65.66     22.16 o
   5  13   5       30.05       23.96     16.30 o
   6  13   5     1057.14     1008.97     51.03 o
   7  13   5     1414.16     1329.37     65.74 o
   8  13   5      309.27      270.25     30.74 o
   9  13   5       35.83       26.44     19.14 o
  10  13   5       40.91       69.17     29.21 o
  11  13   5       10.61       22.32     27.84 o
  -4  14   5       15.61       45.44     37.16 o
  -3  14   5      153.73      235.25     70.03 o
  -2  14   5      191.58      219.32     43.73 o
  -1  14   5        4.42       33.21     31.09 o
   0  14   5        2.97       83.67     55.30 o
   1  14   5        3.11      -15.15     24.79 o
   2  14   5      233.51      227.97     45.93 o
   3  14   5      397.55      418.96     53.71 o
   4  14   5      193.80      231.26     41.87 o
   5  14   5       20.91       21.52     19.95 o
   6  14   5      818.22      738.29     46.43 o
   7  14   5      160.26      156.86     25.03 o
   8  14   5        2.10       18.65     20.10 o
   9  14   5        1.24       18.65     20.09 o
  10  14   5        5.28       30.01     22.27 o
  11  14   5       52.52       79.22     33.64 o
  -2  15   5      136.60      173.81     54.16 o
  -1  15   5      595.76      520.84     65.76 o
   0  15   5        0.86       49.36     30.97 o
   1  15   5      557.45      685.87    125.06 o
   2  15   5      693.70      745.14     73.87 o
   3  15   5      126.26      231.37    120.24 o
   4  15   5       31.16       66.51     44.72 o
   5  15   5      168.79      189.25     79.74 o
   6  15   5        1.83       32.37     20.21 o
   7  15   5      507.59      551.80     43.23 o
   8  15   5      498.14      526.91     43.34 o
   9  15   5      134.64      107.61     26.93 o
  10  15   5      405.26      429.65     50.25 o
   0  16   5      283.66      249.09     54.19 o
   1  16   5      124.78      149.48     45.02 o
   2  16   5      167.03      141.76     45.48 o
   3  16   5      421.52      351.45     94.53 o
   4  16   5       43.45       56.20     37.79 o
   5  16   5      248.46      287.03     48.45 o
   6  16   5      691.45      779.43     81.71 o
   7  16   5      258.80      338.34     36.09 o
   8  16   5       33.04       61.06     28.43 o
   3  17   5        5.44       20.91     30.68 o
   4  17   5      183.48      271.85     52.44 o
   5  17   5       37.23      109.64     44.09 o
  -6 -13   6        8.73        3.63     42.31 o
  -5 -13   6       37.30      109.00     39.06 o
  -4 -13   6      586.04      597.40     69.56 o
  -3 -13   6       47.03        0.49     38.33 o
  -2 -13   6       64.40       67.02     33.50 o
  -1 -13   6        0.54        6.43     46.86 o
   0 -13   6      109.68       74.71     54.09 o
   1 -13   6      125.72      136.78     57.78 o
  -8 -12   6       40.81       38.97     38.43 o
  -7 -12   6      100.66       84.99     36.35 o
  -6 -12   6        5.22      -15.28     29.58 o
  -5 -12   6      247.39      221.32     43.47 o
  -4 -12   6      534.85      600.88     66.10 o
  -3 -12   6       99.27      119.17     38.91 o
  -2 -12   6       39.09       44.55     37.42 o
  -1 -12   6       15.01       60.66     32.20 o
   0 -12   6        0.53       27.22     32.05 o
   1 -12   6       45.49       84.00     35.62 o
   2 -12   6      133.10      178.56     42.06 o
   3 -12   6        1.09      -16.34     46.06 o
  -9 -11   6      557.54      582.16     86.80 o
  -8 -11   6      374.48      351.69     55.01 o
  -7 -11   6       19.99      131.33     79.10 o
  -6 -11   6      194.88      188.45     42.46 o
  -5 -11   6      408.45      423.20     75.25 o
  -4 -11   6        0.86       -0.46     27.33 o
  -3 -11   6      566.30      587.97     60.67 o
  -2 -11   6       46.30       47.22     29.62 o
  -1 -11   6      785.41      845.91     55.78 o
   0 -11   6      784.53      785.74     89.09 o
   1 -11   6      176.12      189.14     30.79 o
   2 -11   6        2.45       22.97     27.81 o
   3 -11   6      274.25      354.44     48.28 o
   4 -11   6      148.79      212.47     44.59 o
 -10 -10   6      523.75      584.61     88.07 o
  -9 -10   6       52.23      104.28     53.79 o
  -8 -10   6       71.48       47.84     32.84 o
  -7 -10   6       22.57        2.02     26.07 o
  -6 -10   6       22.52       67.93     31.42 o
  -5 -10   6      667.94      693.42    125.16 o
  -4 -10   6     2698.27     2742.61    117.32 o
  -3 -10   6        1.83       -2.02     25.93 o
  -2 -10   6      705.76      672.08     47.63 o
  -1 -10   6      526.80      539.82     43.49 o
   0 -10   6       21.64       30.04     26.82 o
   1 -10   6       14.17       31.46     17.84 o
   2 -10   6      133.33      167.54     23.38 o
   3 -10   6      137.58      167.49     76.19 o
   4 -10   6     1487.65     1459.67     90.47 o
   5 -10   6      494.59      542.93     89.91 o
   6 -10   6        4.75       25.49     41.41 o
 -10  -9   6      228.52      264.97     52.29 o
  -9  -9   6      869.54      872.29     88.74 o
  -8  -9   6      121.93      165.94     38.60 o
  -7  -9   6      286.87      308.89     48.10 o
  -6  -9   6      318.83      310.42     89.21 o
  -5  -9   6      269.02      252.01     45.32 o
  -4  -9   6      148.59      126.09     33.27 o
  -3  -9   6      273.85      274.54     41.94 o
  -2  -9   6      210.77      212.51     34.01 o
  -1  -9   6     2227.95     2072.71     78.62 o
   0  -9   6     1100.93     1063.61     53.31 o
   1  -9   6        0.74        8.68     15.21 o
   2  -9   6       22.90       37.87     16.38 o
   3  -9   6      275.76      303.23     32.70 o
   4  -9   6       97.04      101.88     33.13 o
   5  -9   6        3.18       15.85     30.66 o
   6  -9   6       41.00       75.68     65.71 o
   7  -9   6        9.43       42.08     59.18 o
 -11  -8   6      105.78      102.29     35.83 o
 -10  -8   6      649.13      711.98     70.64 o
  -9  -8   6      284.10      254.10     44.73 o
  -8  -8   6       38.93       78.45     32.21 o
  -7  -8   6       14.86       29.26     24.10 o
  -6  -8   6       37.65       39.18     71.13 o
  -5  -8   6      602.86      593.71     57.51 o
  -4  -8   6      169.03      162.83     33.92 o
  -3  -8   6      120.02      147.50     29.62 o
  -2  -8   6      456.29      478.76     29.80 o
  -1  -8   6     1724.18     1673.48     52.72 o
   0  -8   6       47.78       46.63     14.41 o
   1  -8   6      211.84      246.06     24.00 o
   2  -8   6        3.59       28.81     14.68 o
   3  -8   6      181.01      193.46     23.60 o
   4  -8   6       43.47       31.08     39.47 o
   5  -8   6        8.13       11.32     24.49 o
   6  -8   6        0.60        3.10     25.58 o
   7  -8   6      215.53      209.08     45.35 o
   8  -8   6      179.99      277.40     57.98 o
 -11  -7   6        0.06        0.68     30.76 o
 -10  -7   6       45.00      138.33     35.61 o
  -9  -7   6       20.37        6.61     55.37 o
  -8  -7   6      385.81      437.38     52.39 o
  -7  -7   6       60.43       68.68     35.48 o
  -6  -7   6     2389.31     2374.00    102.66 o
  -5  -7   6     2303.37     2240.49     96.31 o
  -4  -7   6       16.48       13.67     11.82 o
  -3  -7   6       29.86       31.05     16.36 o
  -2  -7   6      488.64      492.58     28.70 o
  -1  -7   6     1762.94     1642.55     49.76 o
   0  -7   6       16.23       31.26     13.64 o
   1  -7   6      828.96      852.77     38.36 o
   2  -7   6     2217.77     2100.48     59.41 o
   3  -7   6     1992.10     1948.18     57.47 o
   4  -7   6      467.45      505.75     39.00 o
   5  -7   6      119.69      135.91     32.04 o
   6  -7   6        0.89       22.34     25.82 o
   7  -7   6      223.94      257.16     46.65 o
   8  -7   6       12.14       -2.31     30.24 o
   9  -7   6       45.23       65.59     35.56 o
 -11  -6   6      189.29      241.56     44.32 o
 -10  -6   6      217.22      298.05     46.47 o
  -9  -6   6     1371.21     1411.84    143.24 o
  -8  -6   6      435.50      456.77     52.31 o
  -7  -6   6     1920.68     1833.00     86.98 o
  -6  -6   6      929.27      993.71     69.54 o
  -5  -6   6       63.73       58.13     25.43 o
  -4  -6   6      248.91      267.12     24.89 o
  -3  -6   6      982.69      909.18     43.14 o
  -2  -6   6       24.53       35.76     11.76 o
  -1  -6   6     3643.01     3507.84     89.50 o
   0  -6   6     6456.93     6265.40    159.21 o
   1  -6   6        0.09       10.69     11.63 o
   2  -6   6     2489.23     2320.66     61.34 o
   3  -6   6       73.33       78.88     17.60 o
   4  -6   6      108.00      107.38     20.95 o
   5  -6   6       68.91       82.56     21.15 o
   6  -6   6        8.07       15.57     24.25 o
   7  -6   6      254.93      328.98     47.60 o
   8  -6   6     1175.51     1172.42     87.84 o
   9  -6   6      168.99      111.05     41.56 o
 -12  -5   6      198.14      232.50     44.71 o
 -11  -5   6      350.44      383.42     74.78 o
 -10  -5   6      319.65      337.71     46.77 o
  -9  -5   6      178.52      255.37     41.96 o
  -8  -5   6       91.95       99.91     27.61 o
  -7  -5   6      346.74      407.35     34.77 o
  -6  -5   6     4153.99     4168.39    111.81 o
  -5  -5   6     5941.66     5806.05    125.14 o
  -4  -5   6       36.72       36.55     10.40 o
  -3  -5   6     2075.72     2063.93     52.15 o
  -2  -5   6     3359.26     3356.15     74.14 o
  -1  -5   6      767.49      751.91     38.53 o
   0  -5   6        4.69       20.49     10.64 o
   1  -5   6      354.38      340.27     23.42 o
   2  -5   6      104.14      110.00     24.52 o
   3  -5   6     4686.81     4620.16     98.56 o
   4  -5   6     1946.64     1874.22     63.70 o
   5  -5   6        4.57       19.28     29.54 o
   6  -5   6     2226.66     2422.16    112.67 o
   7  -5   6      408.31      464.75     53.05 o
   8  -5   6      167.54      144.64     36.22 o
   9  -5   6       69.44       86.33     35.64 o
  10  -5   6       18.02       15.36     33.56 o
 -12  -4   6       42.42       74.69     34.08 o
 -11  -4   6      253.87      379.96     51.20 o
 -10  -4   6      260.51      343.89     46.25 o
  -9  -4   6      169.74      179.66     25.71 o
  -8  -4   6       91.40       82.01     32.30 o
  -7  -4   6     3398.28     3390.18    110.10 o
  -6  -4   6     4143.83     4054.11     99.43 o
  -5  -4   6       92.12      116.63     18.28 o
  -4  -4   6     2109.23     2209.52     71.87 o
  -3  -4   6       39.53       43.70      9.76 o
  -2  -4   6     3162.48     3123.44     68.19 o
  -1  -4   6     1310.65     1263.85     56.66 o
   0  -4   6     1023.33     1034.33     33.90 o
   1  -4   6     2203.47     2356.03     56.78 o
   2  -4   6     5951.55     5861.04    115.16 o
   3  -4   6     1864.22     1662.63     46.32 o
   4  -4   6      440.07      426.51     31.23 o
   5  -4   6       75.36       79.11     20.01 o
   6  -4   6      364.87      367.83     54.52 o
   7  -4   6       36.43       96.19     22.00 o
   8  -4   6      229.84      218.47     40.72 o
   9  -4   6        0.30       43.66     30.26 o
  10  -4   6      488.99      612.80     70.25 o
  11  -4   6      344.54      368.69     77.26 o
 -12  -3   6      551.09      506.53     74.78 o
 -11  -3   6     1044.62     1092.00    116.42 o
 -10  -3   6      177.61      173.99     29.73 o
  -9  -3   6       30.33       52.61     20.74 o
  -8  -3   6       23.01       34.31     18.89 o
  -7  -3   6       11.30       25.25     13.05 o
  -6  -3   6       99.77       90.60     14.21 o
  -5  -3   6      521.36      496.18     25.10 o
  -4  -3   6      137.42      128.53     13.18 o
  -3  -3   6     8734.73     8804.98    181.70 o
  -2  -3   6     6518.44     6438.27    120.23 o
  -1  -3   6      110.87      163.94     13.52 o
   0  -3   6       47.56       44.75     13.61 o
   1  -3   6      966.70     1011.00     32.23 o
   2  -3   6     2623.32     2709.14     61.32 o
   3  -3   6      258.02      279.03     19.49 o
   4  -3   6      484.93      506.84     25.92 o
   5  -3   6     2565.97     2412.99    123.87 o
   6  -3   6     1400.10     1398.24     58.76 o
   7  -3   6      298.34      326.80     39.44 o
   8  -3   6       53.84       58.49     25.77 o
   9  -3   6       50.72      106.30     31.91 o
  10  -3   6       35.81       85.39     32.72 o
  11  -3   6        7.29       47.11     33.22 o
 -12  -2   6      204.95      160.28     55.77 o
 -11  -2   6       91.51      121.99     36.60 o
 -10  -2   6      205.16      290.44     34.38 o
  -9  -2   6      408.11      367.24     36.30 o
  -8  -2   6      534.20      490.16     47.73 o
  -7  -2   6      166.03      207.03     20.44 o
  -6  -2   6     1703.19     1585.52     46.38 o
  -5  -2   6     1079.20     1065.08     35.30 o
  -4  -2   6     1157.88     1113.05     38.43 o
  -3  -2   6     4584.49     4616.19     90.08 o
  -2  -2   6      115.70      103.82     15.37 o
  -1  -2   6      335.70      438.66     25.86 o
   0  -2   6     1339.33     1486.26     37.74 o
   1  -2   6     1427.79     1218.28     64.41 o
   2  -2   6      721.02      669.02     25.24 o
   3  -2   6     6569.95     6636.70    124.44 o
   4  -2   6     1386.79     1385.14     38.80 o
   5  -2   6     2390.55     2126.72    168.79 o
   6  -2   6      839.29      866.00     46.89 o
   7  -2   6       38.55       30.49     34.42 o
   8  -2   6      188.23      173.94     27.20 o
   9  -2   6      106.18      155.89     26.55 o
  10  -2   6       16.76       40.12     29.01 o
  11  -2   6      300.08      326.79     51.33 o
 -12  -1   6        2.18      102.45     38.04 o
 -11  -1   6      653.00      645.00    107.95 o
 -10  -1   6      571.80      579.90     65.41 o
  -9  -1   6       11.14       37.40     20.13 o
  -8  -1   6      945.61      953.18     42.51 o
  -7  -1   6     1561.03     1455.11     47.26 o
  -6  -1   6     3803.21     3636.68     81.95 o
  -5  -1   6        4.18        5.81      9.05 o
  -4  -1   6      860.55      934.99     30.85 o
  -3  -1   6     3916.44     3911.76     78.27 o
  -2  -1   6     2455.01     2268.79     79.63 o
  -1  -1   6     1474.48     1428.40     64.92 o
   0  -1   6      371.36      354.10     16.00 o
   1  -1   6     1031.37      925.12     52.50 o
   2  -1   6     4866.75     4974.71     95.02 o
   3  -1   6     2977.11     3005.45     63.82 o
   4  -1   6      741.80      783.50     27.77 o
   5  -1   6       38.98       24.67     13.99 o
   6  -1   6     2126.44     1976.78    158.60 o
   7  -1   6     1855.91     1744.98     63.75 o
   8  -1   6       66.65       58.87     20.03 o
   9  -1   6        1.69       30.32     19.56 o
  10  -1   6      588.76      572.37     48.70 o
  11  -1   6      741.86      677.59     68.80 o
  12  -1   6        4.99       26.95     36.52 o
 -12   0   6      812.96      829.96    117.09 o
 -11   0   6     1159.61     1398.41     91.19 o
 -10   0   6        5.57      -12.13     23.81 o
  -9   0   6      840.86      823.91     50.37 o
  -8   0   6       19.98       16.46     13.36 o
  -7   0   6     1092.25     1022.33     61.33 o
  -6   0   6      964.38     1053.01     38.28 o
  -5   0   6     1170.14     1178.91     36.71 o
  -4   0   6      888.00      862.73     30.51 o
  -3   0   6    28268.00    29125.39    481.53 o
  -2   0   6     2733.82     2684.35     70.28 o
  -1   0   6    12012.31    13229.33    264.04 o
   0   0   6      156.05      147.70      9.25 o
   1   0   6     1598.32     1623.61     38.17 o
   2   0   6     5599.55     5795.03    106.81 o
   3   0   6     4646.11     4770.15     91.29 o
   4   0   6      214.60      227.44     21.44 o
   5   0   6     6459.71     6660.92    151.53 o
   6   0   6     7739.05     7717.95    198.11 o
   7   0   6      151.89      151.42     22.54 o
   8   0   6      463.82      499.64     42.58 o
   9   0   6       45.14       46.63     24.69 o
  10   0   6      126.12      168.87     27.99 o
  11   0   6      329.33      312.49     40.83 o
  12   0   6       21.16       54.44     30.46 o
 -12   1   6       29.36       60.45     50.68 o
 -11   1   6      129.79      148.02     58.04 o
 -10   1   6      293.25      373.04     65.81 o
  -9   1   6      187.79      200.00     42.04 o
  -8   1   6     3529.64     3313.21    211.16 o
  -7   1   6     1268.84     1293.62     60.99 o
  -6   1   6       40.14       49.17     12.87 o
  -5   1   6      102.53       82.45     13.04 o
  -4   1   6      418.01      380.04     21.62 o
  -3   1   6      198.81      260.55     20.93 o
  -2   1   6     2269.67     2320.28     50.77 o
  -1   1   6     3988.40     4263.41     81.00 o
   0   1   6     3711.46     3585.98     69.67 o
   1   1   6    14036.51    14320.88    242.08 o
   2   1   6     5083.49     5233.58     97.38 o
   3   1   6      118.27      128.16     10.71 o
   4   1   6     2586.92     2629.67     71.01 o
   5   1   6      818.23      810.93     39.28 o
   6   1   6      126.71      125.66     19.44 o
   7   1   6      471.08      532.07     37.42 o
   8   1   6       11.64       26.16     14.46 o
   9   1   6     1611.93     1623.25     68.15 o
  10   1   6     1736.06     1688.61     73.09 o
  11   1   6      434.88      323.08     43.76 o
  12   1   6        4.06       12.68     21.87 o
  13   1   6       52.98       60.36     34.07 o
 -11   2   6      215.91      298.30     80.81 o
 -10   2   6       25.92       47.30     28.30 o
  -9   2   6      664.22      684.07     48.71 o
  -8   2   6      313.71      273.62     30.85 o
  -7   2   6      437.58      438.17     35.22 o
  -6   2   6       45.05       38.94     13.22 o
  -5   2   6      231.79      219.74     18.76 o
  -4   2   6     5445.36     5390.80    106.03 o
  -3   2   6     2533.69     2369.02     59.67 o
  -2   2   6     1183.62     1109.58     38.37 o
  -1   2   6      513.74      521.69     20.66 o
   0   2   6     4953.51     4975.81     92.96 o
   1   2   6      889.81      906.08     26.01 o
   2   2   6       21.81       27.80     11.02 o
   3   2   6      386.31      396.89     20.03 o
   4   2   6     7603.58     7695.02    138.30 o
   5   2   6     5028.11     4865.75    127.29 o
   6   2   6     3586.35     3380.95     90.50 o
   7   2   6      336.59      314.12     29.05 o
   8   2   6       90.06      112.16     28.86 o
   9   2   6      541.49      543.52     41.59 o
  10   2   6        2.25       -3.53     16.13 o
  11   2   6        1.85       21.11     20.07 o
  12   2   6       69.63      103.59     24.83 o
  13   2   6      130.29      138.13     39.43 o
 -11   3   6       25.33      -39.43     39.43 o
 -10   3   6        2.91       53.26     23.60 o
  -9   3   6       27.68       37.52     25.40 o
  -8   3   6      668.73      730.48     48.84 o
  -7   3   6     3355.96     3034.27    255.35 o
  -6   3   6        8.52       24.09     15.72 o
  -5   3   6     2784.06     2641.97     69.44 o
  -4   3   6     1963.27     1956.91     49.70 o
  -3   3   6     1007.34      896.65     37.80 o
  -2   3   6     1623.42     1830.42     62.72 o
  -1   3   6      129.27      179.06     14.43 o
   0   3   6      380.11      354.65     18.73 o
   1   3   6     4721.01     4477.46     85.74 o
   2   3   6     9124.19     9521.03    166.73 o
   3   3   6     1600.90     1625.64     39.79 o
   4   3   6     2083.54     2231.78     50.24 o
   5   3   6      291.34      277.29     33.30 o
   6   3   6       38.95       -1.19     20.59 o
   7   3   6      355.36      309.30     28.54 o
   8   3   6       12.04       17.88     18.78 o
   9   3   6      207.85      223.75     28.06 o
  10   3   6     1102.58     1142.17     61.08 o
  11   3   6       14.51       25.01     30.68 o
  12   3   6       46.15       79.16     25.19 o
  13   3   6       75.27      133.88     43.52 o
 -11   4   6        5.62       57.19     33.25 o
 -10   4   6       15.82       24.95     23.96 o
  -9   4   6      286.29      337.24     38.12 o
  -8   4   6      836.12      799.98     52.26 o
  -7   4   6     1715.24     1756.31     68.44 o
  -6   4   6      350.49      362.68     33.60 o
  -5   4   6      237.18      234.06     25.91 o
  -4   4   6      500.03      524.89     23.94 o
  -3   4   6      812.15      770.94     41.17 o
  -2   4   6      314.97      310.39     20.00 o
  -1   4   6       27.51       27.77      9.26 o
   0   4   6     5107.50     4922.87     94.77 o
   1   4   6    11710.06    12258.89    211.63 o
   2   4   6     1111.78     1115.21     31.69 o
   3   4   6      752.18      789.19     26.40 o
   4   4   6      525.62      610.00     24.58 o
   5   4   6       12.88       12.58      8.74 o
   6   4   6      346.29      344.95     29.28 o
   7   4   6      225.04      215.57     37.68 o
   8   4   6      657.86      610.94     39.82 o
   9   4   6     3226.59     2883.36     89.10 o
  10   4   6     1145.86     1120.59     60.41 o
  11   4   6       43.00       39.59     28.00 o
  12   4   6       18.47       18.31     32.74 o
  13   4   6       42.59       28.10     35.84 o
 -10   5   6        7.87       -2.44     41.35 o
  -9   5   6      222.62      192.11     46.67 o
  -8   5   6       17.50       28.06     20.94 o
  -7   5   6      195.25      244.75     31.49 o
  -6   5   6      220.42      224.76     28.55 o
  -5   5   6     3385.13     3152.59     92.16 o
  -4   5   6     7166.82     6774.07    493.36 o
  -3   5   6     1366.63     1333.19     39.17 o
  -2   5   6      128.24      145.12     12.93 o
  -1   5   6      562.03      477.18     22.56 o
   0   5   6     7267.02     7667.18    140.30 o
   1   5   6     2504.37     2478.56     56.01 o
   2   5   6     3163.72     3060.74     65.53 o
   3   5   6      859.33      849.99     28.81 o
   4   5   6    12783.55    12659.31    220.40 o
   5   5   6     5231.69     5122.06    100.90 o
   6   5   6     1874.10     1929.92     49.53 o
   7   5   6       70.68       72.22     13.43 o
   8   5   6     1514.62     1339.25     54.30 o
   9   5   6      302.01      305.70     30.43 o
  10   5   6      127.86      115.00     23.03 o
  11   5   6      283.28      338.13     36.98 o
  12   5   6      404.80      357.93     53.10 o
  13   5   6      938.58      913.51    119.24 o
 -10   6   6      165.14      198.39     35.49 o
  -9   6   6      273.07      378.90     42.49 o
  -8   6   6     1388.60     1426.21     92.12 o
  -7   6   6      619.69      639.40     48.19 o
  -6   6   6      974.04     1009.57     73.03 o
  -5   6   6     2611.30     2574.52     93.91 o
  -4   6   6       71.23       88.29     19.55 o
  -3   6   6     1305.10     1292.08     51.88 o
  -2   6   6       89.96       95.55     18.27 o
  -1   6   6     1862.15     1862.79     46.91 o
   0   6   6     1909.64     1836.31     46.71 o
   1   6   6    14589.62    14294.03    254.04 o
   2   6   6     1015.66     1066.87     33.42 o
   3   6   6     7318.93     7155.43    133.12 o
   4   6   6     3633.67     3471.21     74.02 o
   5   6   6      405.69      424.07     23.12 o
   6   6   6      144.17      110.18     14.23 o
   7   6   6      336.47      332.72     28.52 o
   8   6   6      757.85      799.28     44.79 o
   9   6   6     2054.99     2015.34     94.07 o
  10   6   6     1407.21     1297.75     60.59 o
  11   6   6       78.45       87.16     30.76 o
  12   6   6      421.69      511.71     62.18 o
  13   6   6        6.48       37.84     61.96 o
  -9   7   6        9.10       34.01     25.39 o
  -8   7   6       20.66       -2.48     27.54 o
  -7   7   6       90.41      120.96     26.34 o
  -6   7   6       11.03       39.45     20.36 o
  -5   7   6      705.12      702.36     47.16 o
  -4   7   6     3501.41     3332.40    117.43 o
  -3   7   6      196.10      188.53     24.43 o
  -2   7   6     3208.15     3035.83     89.34 o
  -1   7   6     5434.84     5456.03    107.85 o
   0   7   6      105.05      121.63     14.08 o
   1   7   6       51.87       26.15     13.32 o
   2   7   6      257.72      264.08     19.70 o
   3   7   6       67.16       90.20     13.04 o
   4   7   6     2058.03     2000.28     52.78 o
   5   7   6     4870.69     4761.03     97.31 o
   6   7   6      835.64      815.23     32.61 o
   7   7   6     1087.34     1056.48     42.53 o
   8   7   6      245.06      291.48     28.25 o
   9   7   6       54.15       51.43     24.33 o
  10   7   6        9.35       15.37     24.86 o
  11   7   6        7.56        9.64     26.25 o
  12   7   6       94.09      102.42     35.42 o
  13   7   6      302.30      346.54     87.33 o
  -9   8   6      133.08      145.27     33.64 o
  -8   8   6        0.42       -0.88     22.65 o
  -7   8   6       33.87       64.14     23.56 o
  -6   8   6       55.50      118.28     26.14 o
  -5   8   6     1276.60     1292.19     91.52 o
  -4   8   6     1246.52     1134.45     58.14 o
  -3   8   6      601.49      507.22     38.86 o
  -2   8   6       61.62       64.54     18.41 o
  -1   8   6      198.34      200.48     24.68 o
   0   8   6      773.84      774.37     45.41 o
   1   8   6       76.89      108.44     15.19 o
   2   8   6        1.92       23.83     11.17 o
   3   8   6     1691.08     1664.45     53.59 o
   4   8   6     5480.08     5473.92    109.24 o
   5   8   6      717.38      763.56     41.36 o
   6   8   6      618.85      606.51     28.02 o
   7   8   6      189.33      180.23     24.70 o
   8   8   6      438.88      438.02     35.30 o
   9   8   6       53.67       77.11     28.11 o
  10   8   6        1.89        7.91     25.35 o
  11   8   6        2.82       18.63     28.60 o
  12   8   6      485.49      510.08     87.74 o
  13   8   6      347.27      479.82     64.99 o
  -8   9   6       83.34       42.03     26.52 o
  -7   9   6        1.90       11.04     23.87 o
  -6   9   6       33.53       24.29     41.81 o
  -5   9   6      296.46      239.40     38.87 o
  -4   9   6       20.46       61.03     21.68 o
  -3   9   6      400.29      398.35     35.75 o
  -2   9   6      323.76      352.68     32.89 o
  -1   9   6     2379.54     2194.11     72.40 o
   0   9   6     2406.01     2152.18     99.50 o
   1   9   6      133.60      161.21     26.50 o
   2   9   6        7.03       11.53     11.43 o
   3   9   6      458.42      486.29     31.69 o
   4   9   6      117.81      163.32     14.99 o
   5   9   6      383.93      348.05     26.90 o
   6   9   6      799.93      818.75     54.97 o
   7   9   6      857.14      800.02     41.19 o
   8   9   6     1477.34     1358.31     53.01 o
   9   9   6     2031.95     2184.32    100.58 o
  10   9   6      130.20      129.46     35.25 o
  11   9   6      145.12       94.56     34.43 o
  12   9   6      177.85      150.89     74.95 o
  13   9   6        9.30       77.34     37.97 o
  -8  10   6      177.42      122.54     34.63 o
  -7  10   6        2.15       38.78     24.35 o
  -6  10   6      185.72      226.96     33.91 o
  -5  10   6      697.22      664.89     59.67 o
  -4  10   6     1096.51     1105.81     62.94 o
  -3  10   6        1.79       -6.24     32.64 o
  -2  10   6     1953.17     1781.34     78.59 o
  -1  10   6      306.02      255.10     39.13 o
   0  10   6     1399.58     1430.44     60.06 o
   1  10   6       91.62       79.00     14.66 o
   2  10   6       49.52       73.93     14.36 o
   3  10   6      874.14      914.46     52.03 o
   4  10   6     4715.85     4672.59    106.10 o
   5  10   6      930.73      884.50     41.32 o
   6  10   6      949.03      932.44     45.18 o
   7  10   6      980.95      938.44     45.72 o
   8  10   6        4.91       -9.06     13.87 o
   9  10   6       66.03       62.45     24.89 o
  10  10   6        8.42       -5.76     23.46 o
  11  10   6       37.49      -11.80     26.96 o
  12  10   6      692.26      748.79     77.53 o
  13  10   6      530.38      518.03     68.69 o
  -7  11   6      267.68      347.50     44.37 o
  -6  11   6      302.84      238.74     37.78 o
  -5  11   6      191.50      198.58     33.03 o
  -4  11   6      120.81      109.54     28.44 o
  -3  11   6      811.74      757.25     83.36 o
  -2  11   6       12.14       18.10     19.11 o
  -1  11   6     2072.06     2039.53     95.26 o
   0  11   6     1460.89     1492.51     82.65 o
   1  11   6       26.92        4.89     15.33 o
   2  11   6     1577.12     1619.42     68.91 o
   3  11   6     2609.55     2459.95    103.21 o
   4  11   6      113.16      151.83     20.73 o
   5  11   6      720.80      756.55     56.39 o
   6  11   6       36.21       10.47     14.19 o
   7  11   6      691.00      726.36     42.34 o
   8  11   6     1485.34     1530.94     59.46 o
   9  11   6      631.56      669.11     43.32 o
  10  11   6       15.13        2.43     22.33 o
  11  11   6      593.33      601.47     72.97 o
  12  11   6      163.64      116.40     41.23 o
  -6  12   6      189.04      204.30     36.33 o
  -5  12   6      235.60      265.95     54.78 o
  -4  12   6       40.16       54.14     32.53 o
  -3  12   6       72.56       88.41     24.00 o
  -2  12   6     1095.32     1224.35    130.59 o
  -1  12   6      360.62      467.20     56.54 o
   0  12   6       10.04       16.62     17.96 o
   1  12   6      211.54      221.62     36.39 o
   2  12   6        0.70       23.39     21.44 o
   3  12   6      856.96      876.47     43.93 o
   4  12   6      656.62      624.93     37.15 o
   5  12   6       15.99        4.15     14.04 o
   6  12   6      693.58      658.67     40.75 o
   7  12   6      916.98      955.92     49.84 o
   8  12   6      313.72      312.13     31.83 o
   9  12   6      152.04      174.08     25.63 o
  10  12   6      149.67      147.92     33.39 o
  11  12   6       26.64       33.93     26.42 o
  12  12   6       96.10       89.63     39.59 o
  -5  13   6       27.33       86.69     29.60 o
  -4  13   6      114.30      147.16     61.62 o
  -3  13   6       28.71      -11.34     21.61 o
  -2  13   6       71.69       63.86     24.26 o
  -1  13   6       38.16       34.49     28.34 o
   0  13   6      138.97      167.00     38.27 o
   1  13   6       56.61       79.97     53.93 o
   2  13   6     1094.59     1178.29     82.40 o
   3  13   6      605.94      594.94     59.39 o
   4  13   6       17.34       39.57     16.42 o
   5  13   6       25.90       79.95     19.36 o
   6  13   6      160.13      161.71     24.14 o
   7  13   6       22.35       21.72     18.27 o
   8  13   6      106.26      125.13     23.69 o
   9  13   6        9.70       19.31     30.13 o
  10  13   6      223.53      222.11     41.48 o
  11  13   6      418.40      380.14     49.36 o
  -4  14   6        7.55       23.91     46.03 o
  -3  14   6      210.16      268.16     48.88 o
  -2  14   6      242.21      261.21     48.01 o
  -1  14   6      304.32      353.02     52.00 o
   0  14   6      131.93      129.91     75.65 o
   1  14   6      219.70      140.28     39.02 o
   2  14   6      522.20      503.18     58.52 o
   3  14   6        4.20       -0.38     20.55 o
   4  14   6       23.96       13.99     25.70 o
   5  14   6        0.65       25.93     17.44 o
   6  14   6      280.04      263.44     29.02 o
   7  14   6      253.29      301.94     31.96 o
   8  14   6      352.63      364.72     36.07 o
   9  14   6       17.83       36.84     22.49 o
  10  14   6       60.61       64.81     29.10 o
  11  14   6      129.18      174.37     37.98 o
  -2  15   6      154.73      176.69     44.06 o
  -1  15   6        0.77       29.72     31.38 o
   0  15   6      170.75      196.06     43.62 o
   1  15   6      118.09      126.31     34.35 o
   2  15   6      163.26      253.51     47.00 o
   3  15   6      743.83      777.87     75.18 o
   4  15   6      240.92      220.17     61.22 o
   5  15   6       81.54       92.40     34.79 o
   6  15   6      560.96      626.98     44.10 o
   7  15   6      180.12      207.23     29.32 o
   8  15   6        6.01       37.22     22.40 o
   9  15   6      115.83      131.28     27.32 o
  10  15   6        0.64       49.58     27.44 o
   0  16   6        5.25       17.73     33.92 o
   1  16   6      296.62      354.41     56.92 o
   2  16   6      718.22      805.82     79.84 o
   3  16   6      183.72      148.30     43.96 o
   4  16   6      356.39      307.88     53.44 o
   5  16   6      337.13      348.66     80.77 o
   6  16   6        9.52       16.63     32.37 o
   7  16   6      379.04      373.34     38.22 o
   8  16   6       81.22       96.40     31.85 o
   3  17   6       43.27       54.63     36.97 o
   4  17   6       13.37       51.09     31.45 o
   5  17   6      209.97      349.70     56.72 o
   6  17   6      439.81      512.44     65.47 o
  -4 -13   7        4.02       39.18     53.29 o
  -3 -13   7      166.07      160.25     45.81 o
  -2 -13   7       18.93       80.58     39.19 o
  -1 -13   7       72.90      165.16     62.26 o
  -7 -12   7       74.72      114.28     51.12 o
  -6 -12   7       40.37       73.76     41.46 o
  -5 -12   7       44.35       73.60     36.01 o
  -4 -12   7       95.85      140.75     71.53 o
  -3 -12   7      240.59      286.70     50.91 o
  -2 -12   7        9.75       56.84     34.53 o
  -1 -12   7       11.23       30.60     31.04 o
   0 -12   7       41.65       82.04     41.54 o
   1 -12   7      332.77      276.90     65.81 o
  -8 -11   7      103.82      147.89     39.52 o
  -7 -11   7      224.25      147.19     40.94 o
  -6 -11   7        8.77        9.12     31.77 o
  -5 -11   7      555.36      591.59     67.44 o
  -4 -11   7     1238.51     1202.63     88.28 o
  -3 -11   7       43.02       86.72     35.58 o
  -2 -11   7       76.89      132.32     37.40 o
  -1 -11   7       14.98       53.52     30.69 o
   0 -11   7       42.53       80.59     31.64 o
   1 -11   7       30.53      119.79     32.10 o
   2 -11   7      203.23      206.34     58.11 o
   3 -11   7        2.53       36.35     47.73 o
   4 -11   7      693.13      673.17     84.76 o
  -9 -10   7      966.39      881.25     83.48 o
  -8 -10   7      341.30      341.75     59.32 o
  -7 -10   7        2.42       30.59     29.11 o
  -6 -10   7       65.96       26.62     31.47 o
  -5 -10   7      334.52      357.63     51.20 o
  -4 -10   7       33.99       26.70     26.33 o
  -3 -10   7     1277.29     1384.62     88.22 o
  -2 -10   7        1.54       24.71     26.17 o
  -1 -10   7     1529.54     1571.39     93.03 o
   0 -10   7     1109.43     1128.16    141.73 o
   1 -10   7       17.19       25.38     27.38 o
   2 -10   7        9.91       46.71     19.91 o
   3 -10   7      257.13      263.79     42.12 o
   4 -10   7      153.57      155.25     38.45 o
   5 -10   7      275.35      360.04    132.56 o
 -10  -9   7      138.33      220.83     48.94 o
  -9  -9   7       41.30       26.97     32.75 o
  -8  -9   7       92.10      156.80     37.50 o
  -7  -9   7        1.38        7.02     27.38 o
  -6  -9   7      235.56      235.49     44.97 o
  -5  -9   7      496.62      573.06    121.68 o
  -4  -9   7     1086.07     1114.13     81.07 o
  -3  -9   7      307.67      324.89     45.04 o
  -2  -9   7      541.50      624.58     58.76 o
  -1  -9   7      627.95      550.53     53.61 o
   0  -9   7       19.59       47.68     17.17 o
   1  -9   7        6.07       -3.27     15.28 o
   2  -9   7       65.91       94.99     21.13 o
   3  -9   7       79.96      137.03     25.48 o
   4  -9   7      328.34      287.77     42.56 o
   5  -9   7      505.67      507.38    101.49 o
   6  -9   7        0.81        7.10     47.67 o
 -10  -8   7      195.39      231.66     44.27 o
  -9  -8   7     1092.07     1176.26     91.14 o
  -8  -8   7       52.60        4.78     26.64 o
  -7  -8   7      441.76      479.68     56.42 o
  -6  -8   7      174.20      208.62     53.86 o
  -5  -8   7      271.35      290.67     45.06 o
  -4  -8   7      412.76      380.20     47.48 o
  -3  -8   7       31.40       20.91     28.99 o
  -2  -8   7      127.86      114.20     22.01 o
  -1  -8   7     1610.52     1477.21     50.90 o
   0  -8   7     1187.48     1257.92     93.83 o
   1  -8   7       20.95       29.39     15.48 o
   2  -8   7       94.16      168.78     29.45 o
   3  -8   7        2.83       -3.76     14.97 o
   4  -8   7      203.95      204.30     40.64 o
   5  -8   7      339.87      307.58     46.14 o
   6  -8   7        0.68       60.60     31.05 o
   7  -8   7       22.94       72.08     34.52 o
 -11  -7   7       19.51       82.52     58.25 o
 -10  -7   7      689.89      790.42     75.18 o
  -9  -7   7      699.31      676.93     67.17 o
  -8  -7   7       22.51       58.27     29.18 o
  -7  -7   7       17.38       33.91     26.51 o
  -6  -7   7        3.06       21.14     22.98 o
  -5  -7   7       50.62       31.57     27.30 o
  -4  -7   7      495.47      527.06     51.96 o
  -3  -7   7      398.32      439.14     34.96 o
  -2  -7   7      585.03      486.38     36.75 o
  -1  -7   7     3451.52     3338.78     80.24 o
   0  -7   7     1230.85     1240.01     45.29 o
   1  -7   7       44.85       28.27     14.46 o
   2  -7   7       42.03       37.50     15.12 o
   3  -7   7        8.41       34.02     14.89 o
   4  -7   7       76.69       79.24     26.49 o
   5  -7   7      211.43      210.20     28.70 o
   6  -7   7       71.55      112.25     65.71 o
   7  -7   7      227.74      345.64     51.67 o
   8  -7   7      387.78      464.40     76.19 o
 -11  -6   7       46.30       64.05     33.41 o
 -10  -6   7      256.34      266.06     46.29 o
  -9  -6   7       15.00       41.68     29.65 o
  -8  -6   7      278.36      309.73     45.76 o
  -7  -6   7       30.51       32.50     43.85 o
  -6  -6   7     2343.07     2303.78    101.19 o
  -5  -6   7     1086.26     1165.00     54.31 o
  -4  -6   7       89.39      111.12     21.19 o
  -3  -6   7      140.64      149.40     40.34 o
  -2  -6   7      838.27      870.15     35.40 o
  -1  -6   7      398.40      385.24     28.83 o
   0  -6   7      308.05      325.40     25.08 o
   1  -6   7      966.71     1061.23     44.81 o
   2  -6   7     1370.46     1412.26     46.39 o
   3  -6   7     1810.25     1708.22     52.85 o
   4  -6   7      231.39      225.89     34.13 o
   5  -6   7      275.39      233.58     28.72 o
   6  -6   7       99.55      145.22     24.64 o
   7  -6   7      412.77      422.34     79.10 o
   8  -6   7       90.30       85.51     35.54 o
   9  -6   7      222.94      244.73     49.13 o
 -11  -5   7      265.55      268.89     47.40 o
 -10  -5   7      756.62      820.67     72.19 o
  -9  -5   7      919.84      928.26     74.80 o
  -8  -5   7      200.40      228.74     38.84 o
  -7  -5   7     1450.98     1313.72     59.68 o
  -6  -5   7     1506.37     1508.19     62.57 o
  -5  -5   7        3.38       22.66     23.24 o
  -4  -5   7      320.90      339.13     31.41 o
  -3  -5   7      489.65      511.94     35.95 o
  -2  -5   7     1088.36     1078.79     36.64 o
  -1  -5   7     4083.22     3943.94    170.98 o
   0  -5   7     2829.06     2660.70     96.72 o
   1  -5   7      128.43      203.41     19.79 o
   2  -5   7     3900.81     3638.12    166.78 o
   3  -5   7      930.27      877.11     37.60 o
   4  -5   7       29.53       46.82     17.81 o
   5  -5   7        7.94       37.73     18.67 o
   6  -5   7      303.05      336.25     34.20 o
   7  -5   7      141.23      158.48     34.90 o
   8  -5   7     1224.93     1361.73     92.90 o
   9  -5   7      298.12      316.95     54.42 o
  10  -5   7       68.19      193.33     48.64 o
 -11  -4   7      574.26      580.72     91.25 o
 -10  -4   7       82.97       88.06     48.84 o
  -9  -4   7       24.38       46.24     25.32 o
  -8  -4   7       57.72       88.52     23.87 o
  -7  -4   7        7.53        3.84     15.54 o
  -6  -4   7     1879.65     1754.47     77.79 o
  -5  -4   7     6236.27     6127.51    180.61 o
  -4  -4   7       89.29       80.56     22.95 o
  -3  -4   7     4693.10     4479.53    125.90 o
  -2  -4   7     1544.19     1479.19     40.89 o
  -1  -4   7      111.98      136.19     14.75 o
   0  -4   7      129.50      132.99     15.73 o
   1  -4   7      180.53      209.28     18.83 o
   2  -4   7      163.53      185.17     18.42 o
   3  -4   7     6401.12     6046.20    138.13 o
   4  -4   7     2247.11     2044.77     55.78 o
   5  -4   7      305.79      319.70     36.73 o
   6  -4   7      528.44      538.47     41.06 o
   7  -4   7      137.61      149.12     36.65 o
   8  -4   7      471.49      434.56     83.02 o
   9  -4   7        1.80      -15.61     40.81 o
  10  -4   7        3.15        0.44     32.37 o
 -11  -3   7      107.35      183.97     58.98 o
 -10  -3   7      734.46      812.71     55.81 o
  -9  -3   7       21.15       18.08     29.03 o
  -8  -3   7      171.34      154.98     25.61 o
  -7  -3   7      824.91      893.06     65.02 o
  -6  -3   7     1444.00     1466.14     58.65 o
  -5  -3   7       15.74       27.19     17.59 o
  -4  -3   7      388.40      330.14     29.02 o
  -3  -3   7       11.35       24.78      7.25 o
  -2  -3   7     3840.16     3557.79     74.39 o
  -1  -3   7        1.87        0.50     11.40 o
   0  -3   7      707.80      727.61     31.84 o
   1  -3   7     1425.81     1498.82     41.91 o
   2  -3   7     4503.04     4468.06     92.18 o
   3  -3   7     1384.44     1178.94     37.19 o
   4  -3   7       83.52      101.02     17.50 o
   5  -3   7        2.04       -4.21     14.61 o
   6  -3   7      485.37      494.80     40.01 o
   7  -3   7      360.22      469.50     40.05 o
   8  -3   7        0.45       11.80     18.86 o
   9  -3   7        0.31        3.02     24.62 o
  10  -3   7      167.32      195.97     41.27 o
  11  -3   7      341.17      419.05     60.23 o
 -11  -2   7      740.93      785.32     71.63 o
 -10  -2   7      336.75      413.65     72.42 o
  -9  -2   7        9.55       27.75     19.05 o
  -8  -2   7      125.40      113.20     23.33 o
  -7  -2   7      460.96      562.52     41.77 o
  -6  -2   7      506.02      438.15     51.74 o
  -5  -2   7      150.99      172.46     23.27 o
  -4  -2   7       99.77      121.19     19.25 o
  -3  -2   7     1694.52     1701.20     56.67 o
  -2  -2   7     5969.44     6064.46    138.84 o
  -1  -2   7     5236.14     5553.65    127.79 o
   0  -2   7      174.22      191.02     16.50 o
   1  -2   7       12.15        9.73      8.15 o
   2  -2   7      572.70      546.01     24.96 o
   3  -2   7      250.74      269.21     19.42 o
   4  -2   7      897.36      880.17     31.97 o
   5  -2   7      231.88      253.99     26.70 o
   6  -2   7     1826.45     1713.67     62.84 o
   7  -2   7     3097.50     2915.27    116.35 o
   8  -2   7       21.03       22.00     18.85 o
   9  -2   7      172.73      239.81     31.52 o
  10  -2   7       32.19       27.70    100.52 o
  11  -2   7      233.82      242.04     47.14 o
 -11  -1   7      287.65      352.32     76.92 o
 -10  -1   7        0.88       47.51     28.72 o
  -9  -1   7        1.33       10.13     27.76 o
  -8  -1   7      303.14      297.68     32.35 o
  -7  -1   7     1683.01     1503.73     59.32 o
  -6  -1   7     3294.97     2985.53     87.70 o
  -5  -1   7     2882.79     2795.01     66.07 o
  -4  -1   7        5.86       14.23      8.69 o
  -3  -1   7     3534.71     3661.31     94.20 o
  -2  -1   7     1112.23     1166.68     43.03 o
  -1  -1   7      228.24      235.09     21.98 o
   0  -1   7     1596.70     1690.22     40.74 o
   1  -1   7      261.94      243.65     15.72 o
   2  -1   7     1641.03     1663.37     42.30 o
   3  -1   7     6114.12     6057.15    115.54 o
   4  -1   7     2313.00     2213.62     52.64 o
   5  -1   7     3907.11     3512.71    215.87 o
   6  -1   7     1221.52     1168.72     54.11 o
   7  -1   7      130.71      150.81     23.21 o
   8  -1   7       99.10       93.59     22.85 o
   9  -1   7       16.01       30.48     31.32 o
  10  -1   7        6.99       28.00     20.79 o
  11  -1   7      394.80      351.42     58.04 o
  12  -1   7      579.56      697.56     74.04 o
 -11   0   7      660.18      647.14     65.73 o
 -10   0   7     1275.36     1222.27     83.21 o
  -9   0   7        0.28       -2.66     23.46 o
  -8   0   7     2511.67     2377.43     82.20 o
  -7   0   7      537.21      617.38     37.40 o
  -6   0   7       41.36       55.96     14.26 o
  -5   0   7        8.72       -1.97      9.95 o
  -4   0   7     1552.67     1545.78     46.15 o
  -3   0   7     1487.14     1309.50     44.78 o
  -2   0   7    22339.57    23455.93    457.72 o
  -1   0   7     2795.37     2766.49     73.05 o
   0   0   7    13798.67    14989.11    254.65 o
   1   0   7     5759.13     5686.98    106.27 o
   2   0   7     2404.23     2347.75     52.90 o
   3   0   7     3238.75     3150.53     66.88 o
   4   0   7      652.67      734.39     25.32 o
   5   0   7      924.87      917.36     44.90 o
   6   0   7     4928.25     4963.42    160.05 o
   7   0   7     3148.29     3140.19     93.14 o
   8   0   7      126.37      165.62     38.00 o
   9   0   7      916.15      966.97    110.50 o
  10   0   7      499.06      492.49     44.02 o
  11   0   7      531.50      496.11     46.46 o
  12   0   7       55.89       99.25     31.52 o
 -11   1   7      632.71      629.25     66.66 o
 -10   1   7        2.61       18.83     27.29 o
  -9   1   7      645.46      567.60     91.25 o
  -8   1   7       53.36       26.72     36.05 o
  -7   1   7     1737.36     1575.27     50.38 o
  -6   1   7       87.92      110.21     16.14 o
  -5   1   7       63.17       51.42     14.87 o
  -4   1   7     1901.97     1936.23     50.83 o
  -3   1   7    10375.93    10177.00    181.63 o
  -2   1   7    10356.55    10894.24    190.89 o
  -1   1   7     1429.33     1387.20     47.43 o
   0   1   7     4611.91     4767.69     90.57 o
   1   1   7     3967.52     4154.33     81.38 o
   2   1   7     2281.17     2192.47     49.75 o
   3   1   7        2.82       -2.91      6.88 o
   4   1   7     1663.72     1709.23     41.38 o
   5   1   7     1578.03     1605.95     55.07 o
   6   1   7     9215.44     8962.43    199.09 o
   7   1   7      381.04      382.64     48.88 o
   8   1   7      667.97      632.30     43.98 o
   9   1   7      120.18      107.99     30.12 o
  10   1   7      828.59      807.45     54.93 o
  11   1   7       79.54       98.69     32.10 o
  12   1   7        3.99       23.72     24.07 o
 -11   2   7        0.02        1.92     33.14 o
 -10   2   7       72.71      110.02     35.55 o
  -9   2   7      279.61      208.77     39.15 o
  -8   2   7     2856.52     2619.22     85.53 o
  -7   2   7     1418.68     1434.07     59.93 o
  -6   2   7       12.28        7.05     11.38 o
  -5   2   7        3.86        4.71     10.12 o
  -4   2   7      103.53      127.42     14.99 o
  -3   2   7      241.04      271.86     18.43 o
  -2   2   7        0.31       15.97      8.34 o
  -1   2   7      421.87      385.00     18.72 o
   0   2   7     2799.98     2698.53     57.45 o
   1   2   7     9356.69     9325.33    164.44 o
   2   2   7     3138.15     3093.02     64.52 o
   3   2   7      765.35      817.22     26.48 o
   4   2   7     1202.80     1205.62     32.71 o
   5   2   7      181.12      229.35     31.41 o
   6   2   7      117.05      128.02     31.81 o
   7   2   7      255.61      271.94     28.43 o
   8   2   7       31.58       38.48     17.07 o
   9   2   7     1339.13     1267.51     62.40 o
  10   2   7      913.16      998.09     59.77 o
  11   2   7       11.76       20.03     19.41 o
  12   2   7      135.67      196.50     31.99 o
  13   2   7       34.81       43.39     26.37 o
 -11   3   7       98.85      139.87     40.13 o
 -10   3   7      160.87      143.71     38.27 o
  -9   3   7      381.46      354.79     44.69 o
  -8   3   7      977.57     1045.00    115.05 o
  -7   3   7        2.73       21.27     18.11 o
  -6   3   7      350.21      354.43     31.89 o
  -5   3   7      800.18      757.57     32.33 o
  -4   3   7     1957.11     1944.78     50.84 o
  -3   3   7     2482.70     2396.89     57.15 o
  -2   3   7     4989.35     5005.20     98.53 o
  -1   3   7        3.78       20.93      8.73 o
   0   3   7     4975.42     4878.97     94.41 o
   1   3   7     3953.31     4089.32     81.38 o
   2   3   7     1409.53     1287.59     35.05 o
   3   3   7       30.30       26.09      8.73 o
   4   3   7      741.69      704.93     25.79 o
   5   3   7      475.09      523.59     20.65 o
   6   3   7     2031.76     2029.92     85.76 o
   7   3   7     1310.19     1178.46     51.42 o
   8   3   7       92.31       87.59     20.39 o
   9   3   7     1474.19     1495.57     89.16 o
  10   3   7      176.66      214.28     29.24 o
  11   3   7        6.67        2.86     19.01 o
  12   3   7      193.65      264.34     35.93 o
  13   3   7       48.79       63.89     26.55 o
 -10   4   7       14.05       -0.74     42.51 o
  -9   4   7       32.90       75.21     31.11 o
  -8   4   7       24.29       32.39     20.04 o
  -7   4   7     1308.96     1318.22     61.23 o
  -6   4   7      391.83      351.52     39.38 o
  -5   4   7     1586.98     1478.96     58.17 o
  -4   4   7     1268.83     1203.92     65.69 o
  -3   4   7      406.79      351.72     29.88 o
  -2   4   7       19.02       26.15     12.47 o
  -1   4   7       18.18       12.44      9.17 o
   0   4   7       16.81       16.69     12.92 o
   1   4   7     3072.77     2840.26     62.32 o
   2   4   7     4502.24     4273.85     85.60 o
   3   4   7       19.27       15.24      8.61 o
   4   4   7     7242.29     6840.27    127.87 o
   5   4   7     2747.98     2576.11     61.31 o
   6   4   7     2057.63     1943.57     48.26 o
   7   4   7      294.11      368.56     31.12 o
   8   4   7      188.18      154.52     23.17 o
   9   4   7      292.85      258.54     29.88 o
  10   4   7      739.69      762.36     51.50 o
  11   4   7      504.29      491.38     43.10 o
  12   4   7       55.91      177.56     30.25 o
  13   4   7      119.09      178.15     32.91 o
 -10   5   7       17.68       69.68     34.86 o
  -9   5   7      489.47      515.73     46.62 o
  -8   5   7      915.72      865.98     57.04 o
  -7   5   7      854.12      915.69     55.71 o
  -6   5   7      201.94      230.99     30.80 o
  -5   5   7     1131.06     1093.55     64.12 o
  -4   5   7       39.14       38.23     29.29 o
  -3   5   7     2492.99     2460.13     58.88 o
  -2   5   7      855.02      827.97     30.78 o
  -1   5   7     1408.10     1497.52     41.48 o
   0   5   7     9261.91     9305.72    168.57 o
   1   5   7     9605.57     9199.54    166.23 o
   2   5   7      330.83      323.07     20.62 o
   3   5   7     2187.99     2048.91     53.06 o
   4   5   7     1204.56     1249.02     56.17 o
   5   5   7     1212.59     1215.41     37.52 o
   6   5   7     1339.53     1326.55     39.45 o
   7   5   7       93.90      137.48     20.42 o
   8   5   7      205.40      159.31     24.03 o
   9   5   7     3352.50     3158.85     95.01 o
  10   5   7     1524.41     1485.31     87.14 o
  11   5   7       42.12       70.14     24.99 o
  12   5   7       88.42      101.12     34.47 o
  13   5   7       17.15       14.28     34.50 o
 -10   6   7      199.39      181.06     36.95 o
  -9   6   7       14.69       35.15     26.89 o
  -8   6   7       34.93       28.68     29.49 o
  -7   6   7      251.43      243.53     39.33 o
  -6   6   7      221.09      243.81     31.17 o
  -5   6   7     1913.67     1866.69     68.45 o
  -4   6   7     6935.86     6748.75    218.55 o
  -3   6   7      930.65      870.34     45.91 o
  -2   6   7      858.71      858.42     30.89 o
  -1   6   7      308.21      318.67     20.81 o
   0   6   7      765.52      726.20     36.84 o
   1   6   7       98.29       87.27     13.52 o
   2   6   7     2970.21     2911.13     66.12 o
   3   6   7        6.15        4.71      9.52 o
   4   6   7    12982.34    12818.54    225.77 o
   5   6   7     9198.38     9194.50    169.08 o
   6   6   7       68.38       70.40     13.28 o
   7   6   7       19.93       24.41     14.70 o
   8   6   7       19.90       55.52     17.88 o
   9   6   7      739.37      753.66     47.74 o
  10   6   7       62.17       90.21     20.57 o
  11   6   7      255.62      216.83     39.49 o
  12   6   7      763.69      760.95     73.30 o
  13   6   7     1002.46     1031.53     89.73 o
  -9   7   7      719.29      700.17     57.09 o
  -8   7   7      405.05      465.80     51.35 o
  -7   7   7        1.41        9.54     20.26 o
  -6   7   7      132.89      133.63     26.24 o
  -5   7   7     1396.89     1354.47     94.56 o
  -4   7   7       59.55       78.62     20.29 o
  -3   7   7      947.28      944.88     54.31 o
  -2   7   7      198.56      223.39     25.93 o
  -1   7   7     4530.50     4480.12     93.49 o
   0   7   7     3592.96     3393.42     75.30 o
   1   7   7     2377.89     2350.76     58.07 o
   2   7   7      372.97      469.98     26.21 o
   3   7   7     1905.04     1857.80     49.60 o
   4   7   7     1075.90      979.76     34.80 o
   5   7   7      539.85      538.72     48.95 o
   6   7   7       48.64       81.81     14.93 o
   7   7   7      551.59      511.99     28.20 o
   8   7   7     2205.82     2178.12    100.16 o
   9   7   7      981.28     1116.55    149.46 o
  10   7   7      478.36      524.79     56.29 o
  11   7   7       17.55       19.89     38.36 o
  12   7   7      406.08      407.28     56.29 o
  13   7   7       40.22      110.46     40.49 o
  -9   8   7       38.05      118.10     33.12 o
  -8   8   7        5.11       43.36     25.94 o
  -7   8   7       17.77       47.69     34.02 o
  -6   8   7        6.39       21.89     22.96 o
  -5   8   7        5.71      -13.62     17.50 o
  -4   8   7     2152.75     2057.42     74.37 o
  -3   8   7     1009.59     1044.93    105.85 o
  -2   8   7      901.80      752.47     61.96 o
  -1   8   7      416.89      435.91     59.30 o
   0   8   7       14.60        1.76     10.83 o
   1   8   7      295.45      322.45     23.04 o
   2   8   7       41.71       61.59     13.66 o
   3   8   7        8.61       19.32     11.41 o
   4   8   7      961.23      907.39     35.10 o
   5   8   7     3064.81     2820.65    138.58 o
   6   8   7        0.31       16.85     10.91 o
   7   8   7     2103.39     2045.61     68.82 o
   8   8   7      723.02      807.44    104.24 o
   9   8   7       75.73      149.74     31.92 o
  10   8   7      356.10      351.65     49.21 o
  11   8   7      189.80      183.71     43.79 o
  12   8   7       79.56       81.95     34.46 o
  13   8   7      158.83      111.55     66.88 o
  -8   9   7       42.04       11.28     41.53 o
  -7   9   7        8.11       20.39     23.60 o
  -6   9   7        8.93      -13.88     19.49 o
  -5   9   7      298.73      271.93     40.64 o
  -4   9   7     2092.34     2043.75     90.89 o
  -3   9   7       22.76        6.28     15.82 o
  -2   9   7     1652.05     1658.85     63.97 o
  -1   9   7      522.84      426.58     35.87 o
   0   9   7      986.42      975.96     49.32 o
   1   9   7      178.39      197.87     26.85 o
   2   9   7        5.56       15.69     12.55 o
   3   9   7       29.37       42.99     13.06 o
   4   9   7     4506.65     4365.66     94.06 o
   5   9   7     6266.21     5766.95    140.49 o
   6   9   7      384.17      351.63     32.12 o
   7   9   7     1665.37     1664.13     62.29 o
   8   9   7      271.76      316.95     32.75 o
   9   9   7        4.37       -5.98     47.73 o
  10   9   7        0.08      -20.88     20.88 o
  11   9   7       15.65       58.36     43.42 o
  12   9   7      275.15      204.17     44.40 o
  13   9   7      935.30      773.65    126.50 o
  -7  10   7      425.61      394.81     44.94 o
  -6  10   7       89.95      129.37     29.20 o
  -5  10   7        6.16      -18.19     18.19 o
  -4  10   7       61.09       84.66     28.59 o
  -3  10   7      526.83      553.89     57.38 o
  -2  10   7       36.83       44.33     19.95 o
  -1  10   7     8684.97     8657.11    201.37 o
   0  10   7     6717.97     6582.38    159.69 o
   1  10   7      868.82      874.03     37.29 o
   2  10   7      516.21      551.77     31.25 o
   3  10   7      154.57      175.01     19.41 o
   4  10   7     1083.44     1014.92     50.50 o
   5  10   7       18.33       44.06     16.39 o
   6  10   7     1692.66     1604.67     69.71 o
   7  10   7     1642.47     1587.80     72.28 o
   8  10   7     4249.15     4242.39    142.65 o
   9  10   7      376.88      451.97     54.49 o
  10  10   7       13.67        5.04     24.87 o
  11  10   7       36.36       29.02     31.92 o
  12  10   7      241.25      317.95     88.84 o
  13  10   7       24.74       82.89     80.74 o
  -7  11   7       15.46       84.82     30.49 o
  -6  11   7      729.01      683.29     57.01 o
  -5  11   7      676.97      740.86     57.20 o
  -4  11   7      280.56      337.25     39.21 o
  -3  11   7       13.90        2.88     19.33 o
  -2  11   7     2020.38     1980.12     75.33 o
  -1  11   7      797.57      786.22     51.16 o
   0  11   7      575.42      716.35     66.62 o
   1  11   7      732.89      725.07     48.97 o
   2  11   7      976.70      952.29     50.54 o
   3  11   7     1143.97     1061.57     51.14 o
   4  11   7     1439.73     1407.99     58.20 o
   5  11   7      584.37      604.32     42.39 o
   6  11   7      496.20      500.13     40.16 o
   7  11   7     1531.26     1543.06     66.41 o
   8  11   7        4.61       40.86     21.31 o
   9  11   7      652.14      558.95     60.05 o
  10  11   7       10.79        1.81     26.00 o
  11  11   7      336.05      414.89     57.16 o
  12  11   7      113.92      121.23     41.03 o
  -6  12   7      180.80      214.27     37.64 o
  -5  12   7       14.00       91.96     29.03 o
  -4  12   7       30.84       26.54     24.12 o
  -3  12   7        4.81      -22.26     31.63 o
  -2  12   7       28.25       43.91     22.10 o
  -1  12   7      904.83      971.00     58.10 o
   0  12   7      984.37      947.35     59.23 o
   1  12   7       88.52      138.62     67.42 o
   2  12   7     1776.74     1709.62     93.15 o
   3  12   7      219.93      249.67     36.37 o
   4  12   7        3.20       22.11     17.05 o
   5  12   7       30.27       20.92     16.44 o
   6  12   7      133.84      104.00     22.60 o
   7  12   7       74.93      109.25     24.41 o
   8  12   7      956.60      930.60     58.16 o
   9  12   7       49.62       59.55     32.36 o
  10  12   7      413.34      415.56     57.67 o
  11  12   7      638.30      569.04     66.50 o
  12  12   7       25.93       71.10     38.69 o
  -5  13   7       72.53      112.50     32.73 o
  -4  13   7       15.03       49.48     25.71 o
  -3  13   7       97.30      178.08     30.92 o
  -2  13   7      212.12      215.40     33.53 o
  -1  13   7      549.53      521.23    140.56 o
   0  13   7        1.50       16.85     25.32 o
   1  13   7      550.68      604.45     62.04 o
   2  13   7       26.32       50.95     38.53 o
   3  13   7      313.66      332.62     45.04 o
   4  13   7        3.05        1.29     25.50 o
   5  13   7        5.03       20.67     23.83 o
   6  13   7       24.23       38.80     18.05 o
   7  13   7      836.16      785.65     56.67 o
   8  13   7     1040.32     1053.29     54.99 o
   9  13   7        7.79       36.60     21.92 o
  10  13   7       13.32       44.82     33.56 o
  11  13   7       47.41       26.89     41.11 o
  -3  14   7       27.31       -6.38     63.10 o
  -2  14   7       14.36       16.57     30.02 o
  -1  14   7        0.02        5.72     60.66 o
   0  14   7      134.44      119.30     35.88 o
   1  14   7       43.17       14.11     49.51 o
   2  14   7      867.68      892.69     75.88 o
   3  14   7     1244.87     1181.75    117.16 o
   4  14   7       21.94       -5.59     23.73 o
   5  14   7       15.14       31.50     19.75 o
   6  14   7        2.73        3.42     18.06 o
   7  14   7      162.55      215.13     27.88 o
   8  14   7       24.36       44.44     27.91 o
   9  14   7      495.45      518.44     66.10 o
  10  14   7        4.93      -13.82     47.00 o
  11  14   7      231.53      293.15     54.40 o
  -2  15   7      109.62      157.68     42.38 o
  -1  15   7      171.80      240.71     54.93 o
   0  15   7      161.91      129.99     41.69 o
   1  15   7      188.70      208.59     42.91 o
   2  15   7     1046.54     1153.73     90.18 o
   3  15   7        4.11       37.53     47.94 o
   4  15   7      671.40      730.89     70.62 o
   5  15   7        7.47       27.58     30.14 o
   6  15   7      182.10      160.84     26.53 o
   7  15   7      134.15      193.00     29.32 o
   8  15   7      239.80      259.56     31.68 o
   9  15   7       78.50      100.01     26.23 o
  10  15   7      372.90      309.53     92.39 o
   0  16   7       49.98       43.07     35.85 o
   1  16   7       88.13      153.51     39.91 o
   2  16   7       28.91      119.87     36.37 o
   3  16   7      805.40      806.67     78.39 o
   4  16   7      196.82      225.05     45.62 o
   5  16   7      476.16      461.98     61.77 o
   6  16   7      560.39      566.51     65.55 o
   7  16   7       61.53       52.56     25.39 o
   8  16   7       22.44       56.11     30.77 o
   3  17   7       32.18       24.66     32.52 o
   4  17   7      192.39      259.53     50.56 o
   5  17   7      187.72      192.34     57.04 o
   6  17   7       96.41       87.09     70.40 o
  -5 -12   8       37.98      108.85     38.98 o
  -4 -12   8      155.31      213.75     47.19 o
  -3 -12   8       30.43       65.46     36.70 o
  -2 -12   8        0.32      -11.46     31.41 o
  -1 -12   8       30.21       23.11     32.95 o
   0 -12   8       22.02       99.32     38.07 o
  -7 -11   8       10.11       30.42     38.23 o
  -6 -11   8        5.30        2.83     35.80 o
  -5 -11   8       24.80       16.94     34.28 o
  -4 -11   8       46.39        8.93     31.20 o
  -3 -11   8      430.17      395.23     54.49 o
  -2 -11   8        2.07        6.84     31.58 o
  -1 -11   8       38.69       41.84     31.59 o
   0 -11   8      239.67      237.90     54.96 o
   1 -11   8      289.23      229.42     53.53 o
  -8 -10   8      313.27      335.26     54.73 o
  -7 -10   8      261.10      282.33     58.88 o
  -6 -10   8       19.66       -5.94     30.61 o
  -5 -10   8      624.70      601.49     67.85 o
  -4 -10   8     1316.37     1344.96    114.52 o
  -3 -10   8       33.05       47.49     35.18 o
  -2 -10   8      809.05      803.07     70.61 o
  -1 -10   8      233.78      206.41     40.02 o
   0 -10   8      329.46      295.18     53.26 o
   1 -10   8      160.43      193.76     37.66 o
   2 -10   8      100.97      134.94     32.46 o
   3 -10   8       47.12      132.63     51.82 o
   4 -10   8      627.93      765.79    131.35 o
  -9  -9   8      460.49      580.65     68.81 o
  -8  -9   8      247.21      309.58     53.11 o
  -7  -9   8       12.13       49.87     42.41 o
  -6  -9   8      245.43      331.87     53.40 o
  -5  -9   8      166.85      124.77     35.46 o
  -4  -9   8       49.98       62.09     31.40 o
  -3  -9   8      138.87      166.13     36.97 o
  -2  -9   8        1.15        6.91     39.13 o
  -1  -9   8      674.55      642.02     59.50 o
   0  -9   8     1429.89     1377.85     64.63 o
   1  -9   8      190.26      189.51     28.83 o
   2  -9   8        2.91       18.86     20.19 o
   3  -9   8      113.73      137.21     28.55 o
   4  -9   8       19.67       75.31     30.89 o
   5  -9   8       72.27      174.24     41.28 o
   6  -9   8       24.44       13.89     34.64 o
 -10  -8   8       71.13      145.48     39.95 o
  -9  -8   8       37.86       36.94     34.27 o
  -8  -8   8       60.29       91.94     34.17 o
  -7  -8   8        2.79       51.37     28.62 o
  -6  -8   8      262.48      308.60     89.31 o
  -5  -8   8      904.52      823.12     72.78 o
  -4  -8   8      422.13      408.28     85.36 o
  -3  -8   8       86.19       91.99     29.86 o
  -2  -8   8      147.41       97.86     29.64 o
  -1  -8   8      181.99      218.26     36.94 o
   0  -8   8        9.16       23.29     18.93 o
   1  -8   8      110.87      123.80     22.87 o
   2  -8   8       11.14       10.40     15.96 o
   3  -8   8      165.74      173.78     28.10 o
   4  -8   8       70.51       88.82     24.91 o
   5  -8   8      167.07      213.89     40.04 o
   6  -8   8       24.72       41.42     33.23 o
   7  -8   8      104.22      106.92     40.17 o
 -10  -7   8        2.06       -1.27     31.46 o
  -9  -7   8      366.89      525.98    131.02 o
  -8  -7   8      409.33      401.57     53.65 o
  -7  -7   8        0.14       44.63     28.30 o
  -6  -7   8      366.46      294.80     45.74 o
  -5  -7   8      273.25      292.17     73.81 o
  -4  -7   8      209.44      221.72     39.25 o
  -3  -7   8      189.97      173.62     25.30 o
  -2  -7   8      245.80      300.08     29.96 o
  -1  -7   8      285.12      261.63     29.74 o
   0  -7   8      625.93      617.62     42.64 o
   1  -7   8      115.35      141.63     21.04 o
   2  -7   8      414.36      474.80     32.47 o
   3  -7   8      280.74      269.65     30.75 o
   4  -7   8      309.79      345.28     35.08 o
   5  -7   8      433.50      383.66     37.98 o
   6  -7   8        4.82      -19.75     26.91 o
   7  -7   8        1.87       -1.54     29.76 o
   8  -7   8      107.04      190.08     46.42 o
 -10  -6   8      323.20      362.33     53.06 o
  -9  -6   8      868.60      987.37     81.99 o
  -8  -6   8      249.92      203.65     41.25 o
  -7  -6   8      297.29      281.26     44.31 o
  -6  -6   8      117.34       98.87     31.94 o
  -5  -6   8       94.09       81.86     24.16 o
  -4  -6   8      851.89      857.42     53.13 o
  -3  -6   8        8.02       -3.96     20.63 o
  -2  -6   8      113.92      155.26     23.58 o
  -1  -6   8     3397.10     3397.05     96.79 o
   0  -6   8     1547.88     1399.03     50.34 o
   1  -6   8        4.67        3.80     12.56 o
   2  -6   8       14.47       -7.72     15.75 o
   3  -6   8        0.62       23.39     14.11 o
   4  -6   8      222.50      256.06     30.85 o
   5  -6   8      755.34      684.31     47.13 o
   6  -6   8        1.81       32.43     27.10 o
   7  -6   8      272.26      260.25     45.49 o
   8  -6   8      729.97      667.73     70.36 o
 -11  -5   8       44.24       80.72     35.87 o
 -10  -5   8      106.26       51.51     38.83 o
  -9  -5   8      178.65      149.53     44.59 o
  -8  -5   8      414.26      420.92     52.02 o
  -7  -5   8       88.20      105.44     30.90 o
  -6  -5   8     2366.82     2331.15    118.74 o
  -5  -5   8     1487.23     1470.11    136.41 o
  -4  -5   8      719.44      778.92     47.45 o
  -3  -5   8       91.37       92.37     20.65 o
  -2  -5   8     1541.98     1446.92     56.95 o
  -1  -5   8       47.66       60.74     29.36 o
   0  -5   8      954.82      977.37     39.23 o
   1  -5   8      989.57     1047.95     41.49 o
   2  -5   8      804.38      845.21     37.89 o
   3  -5   8     2569.60     2586.87     67.53 o
   4  -5   8      369.21      380.89     34.10 o
   5  -5   8      299.15      228.20     45.77 o
   6  -5   8       74.76      121.24     41.45 o
   7  -5   8      260.90      290.69     35.11 o
   8  -5   8       41.12       14.40     29.11 o
   9  -5   8      334.50      362.25     68.49 o
 -11  -4   8       71.62       82.68     42.21 o
 -10  -4   8      976.47      879.06    160.01 o
  -9  -4   8      375.29      425.18     71.33 o
  -8  -4   8       39.85       55.24     26.68 o
  -7  -4   8      555.36      672.56     69.89 o
  -6  -4   8     1054.79     1099.70    104.45 o
  -5  -4   8       37.30       88.51     21.78 o
  -4  -4   8      201.20      192.35     25.58 o
  -3  -4   8      245.42      249.23     27.32 o
  -2  -4   8     3528.54     3270.83    102.45 o
  -1  -4   8     1405.56     1295.07     47.23 o
   0  -4   8     1440.05     1264.23     47.96 o
   1  -4   8        5.88        6.12     11.50 o
   2  -4   8     2943.39     3051.91     72.64 o
   3  -4   8     1485.27     1320.91     43.87 o
   4  -4   8      465.29      430.83     39.90 o
   5  -4   8        2.87       35.18     19.73 o
   6  -4   8      320.80      401.59     37.58 o
   7  -4   8       73.25       93.20     24.34 o
   8  -4   8      503.83      527.73     46.33 o
   9  -4   8       90.38      123.97     36.92 o
  10  -4   8      263.81      365.49     55.10 o
 -11  -3   8      753.06      717.09     95.74 o
 -10  -3   8      201.86      250.35     44.02 o
  -9  -3   8       30.48       26.63     21.26 o
  -8  -3   8        5.83       20.72     19.27 o
  -7  -3   8      186.84      210.06     29.45 o
  -6  -3   8     1281.35     1252.60     59.96 o
  -5  -3   8     3015.01     2987.32     90.04 o
  -4  -3   8       91.37       80.51     19.26 o
  -3  -3   8     4023.54     3827.36    129.14 o
  -2  -3   8     1243.65     1207.19     77.14 o
  -1  -3   8     1890.11     1839.06     46.81 o
   0  -3   8      194.06      257.36     18.99 o
   1  -3   8        7.51       17.72     10.40 o
   2  -3   8      562.16      522.26     30.63 o
   3  -3   8     2826.28     2757.28     66.83 o
   4  -3   8      915.61      878.20     70.02 o
   5  -3   8     2551.21     2485.22     79.16 o
   6  -3   8      498.79      586.43     43.14 o
   7  -3   8      258.50      315.09     35.92 o
   8  -3   8      187.79      241.16     43.92 o
   9  -3   8      212.66      193.75     40.52 o
  10  -3   8        3.66       18.43     31.48 o
 -11  -2   8        0.85        3.88     36.05 o
 -10  -2   8      256.84      259.35     44.33 o
  -9  -2   8       79.51      108.23     26.03 o
  -8  -2   8       24.93       23.48     20.97 o
  -7  -2   8     1383.42     1432.23     65.51 o
  -6  -2   8     2450.48     2301.84     95.10 o
  -5  -2   8      632.39      577.24     40.63 o
  -4  -2   8       10.43       12.42     14.04 o
  -3  -2   8       12.51       15.43     13.97 o
  -2  -2   8      360.14      358.79     29.73 o
  -1  -2   8      366.77      455.14     33.76 o
   0  -2   8      852.27      884.27     32.00 o
   1  -2   8       25.40       23.58     17.46 o
   2  -2   8     3542.05     3630.80     78.71 o
   3  -2   8     1844.08     1727.40     47.26 o
   4  -2   8     1552.32     1419.79     41.96 o
   5  -2   8       57.51      110.42     25.69 o
   6  -2   8       62.60       68.17     20.04 o
   7  -2   8      769.64      826.77     66.15 o
   8  -2   8       18.39      -16.77     16.77 o
   9  -2   8        3.45       56.87     22.47 o
  10  -2   8        2.57       47.05     30.35 o
  11  -2   8      213.31      244.94     47.60 o
 -11  -1   8      256.53      254.77     47.91 o
 -10  -1   8      459.85      516.40     58.31 o
  -9  -1   8      216.47      257.32     33.14 o
  -8  -1   8       57.62       72.64     22.88 o
  -7  -1   8      110.90       89.61     22.95 o
  -6  -1   8       33.31       63.44     19.71 o
  -5  -1   8      165.59      177.76     23.77 o
  -4  -1   8      282.79      298.80     28.49 o
  -3  -1   8      900.63      955.22     46.05 o
  -2  -1   8     5308.36     5241.04    125.53 o
  -1  -1   8     1331.93     1346.02     48.40 o
   0  -1   8      250.42      269.13     18.65 o
   1  -1   8      364.80      392.03     20.66 o
   2  -1   8     1614.86     1599.52     42.66 o
   3  -1   8      101.65       93.98     13.02 o
   4  -1   8     1553.78     1568.41     45.20 o
   5  -1   8      388.72      327.84     35.11 o
   6  -1   8     1126.30     1124.31     54.58 o
   7  -1   8     2392.80     2384.18     80.56 o
   8  -1   8      373.98      360.36     37.56 o
   9  -1   8        8.94       19.50     34.10 o
  10  -1   8       57.67      116.12     27.04 o
  11  -1   8      274.82      262.58     45.48 o
 -11   0   8      151.70      129.99     51.35 o
 -10   0   8       47.17        9.23     29.47 o
  -9   0   8      189.79      234.77     40.18 o
  -8   0   8       11.80       25.46     19.38 o
  -7   0   8     1324.66     1334.75     61.88 o
  -6   0   8     1846.84     1843.43     65.93 o
  -5   0   8      166.33      159.07     23.07 o
  -4   0   8     1793.66     1740.12     62.74 o
  -3   0   8     3236.97     3056.81     88.67 o
  -2   0   8     1139.00     1168.13     46.30 o
  -1   0   8      487.83      454.40     65.81 o
   0   0   8      631.51      639.55     33.85 o
   1   0   8     1179.27     1136.38     32.48 o
   2   0   8     3233.97     3284.26     70.22 o
   3   0   8     5808.53     5754.02    111.67 o
   4   0   8      166.97      164.40     20.64 o
   5   0   8     1353.14     1359.22     53.44 o
   6   0   8     1351.57     1269.03     56.74 o
   7   0   8       54.11       86.82     19.99 o
   8   0   8        4.64        9.89     21.52 o
   9   0   8       24.31       26.05     20.10 o
  10   0   8       80.63      124.66     27.42 o
  11   0   8      471.01      473.63     50.11 o
  12   0   8      352.47      349.28    102.33 o
 -11   1   8      441.83      547.47     63.39 o
 -10   1   8      446.30      494.33     64.81 o
  -9   1   8       17.05       -8.44     24.63 o
  -8   1   8     1916.80     1961.50     92.41 o
  -7   1   8     1961.75     1841.09    104.46 o
  -6   1   8       83.28       95.32     19.63 o
  -5   1   8       49.14       60.10     13.15 o
  -4   1   8      310.65      340.34     25.51 o
  -3   1   8     1246.69     1256.47     63.00 o
  -2   1   8     7548.87     7525.55    201.03 o
  -1   1   8     3205.24     3465.77     88.93 o
   0   1   8     1898.98     1978.06     64.50 o
   1   1   8     7042.61     7115.64    131.06 o
   2   1   8     2404.14     2316.88     53.66 o
   3   1   8       19.77       10.29      8.58 o
   4   1   8        9.37       11.39      8.08 o
   5   1   8       36.84       38.85     15.04 o
   6   1   8     2299.35     2123.60     83.93 o
   7   1   8     2539.30     2257.91     75.02 o
   8   1   8      120.67      137.86     23.85 o
   9   1   8      830.26      894.63     55.59 o
  10   1   8      353.87      362.36     37.28 o
  11   1   8       77.79       85.14     31.82 o
  12   1   8      112.18      140.82     31.99 o
 -11   2   8      135.63      236.29     45.80 o
 -10   2   8       10.46       21.37     28.97 o
  -9   2   8      152.37      136.00     34.68 o
  -8   2   8        7.02       12.41     23.22 o
  -7   2   8      878.02      753.95     72.94 o
  -6   2   8      942.39      987.94     39.74 o
  -5   2   8       80.12      101.69     15.84 o
  -4   2   8     1527.72     1440.70     76.51 o
  -3   2   8     2204.49     2102.25     65.14 o
  -2   2   8     4010.55     4021.55     83.17 o
  -1   2   8      367.21      316.91     17.24 o
   0   2   8       56.33       42.91      8.97 o
   1   2   8      656.46      618.76     24.45 o
   2   2   8     1362.53     1258.47     35.43 o
   3   2   8     1260.85     1262.43     49.17 o
   4   2   8      166.72      168.53     13.85 o
   5   2   8     2154.55     2054.58     64.85 o
   6   2   8     6104.36     5720.96    139.44 o
   7   2   8      974.65      886.89     49.06 o
   8   2   8       84.27       78.63     20.37 o
   9   2   8       16.27       30.76     16.86 o
  10   2   8      595.12      608.03     48.82 o
  11   2   8        3.05       -3.27     30.42 o
  12   2   8        9.37       24.16     22.66 o
 -10   3   8        0.36       28.72     31.72 o
  -9   3   8        2.09       -9.81     26.26 o
  -8   3   8      478.01      519.00     77.63 o
  -7   3   8     2164.14     2033.94     73.10 o
  -6   3   8      413.27      402.04     34.74 o
  -5   3   8      153.62      179.48     23.56 o
  -4   3   8        0.69       -0.74     10.18 o
  -3   3   8        0.50        1.51      9.45 o
  -2   3   8      120.88      171.38     15.89 o
  -1   3   8      512.20      460.86     23.05 o
   0   3   8     1022.86     1009.11     31.62 o
   1   3   8    10838.80    11202.72    197.36 o
   2   3   8     1541.39     1512.77     40.50 o
   3   3   8      266.31      290.27     18.80 o
   4   3   8      146.62      174.37     14.81 o
   5   3   8      373.37      370.96     18.55 o
   6   3   8      619.30      601.46     56.22 o
   7   3   8      207.43      161.48     24.47 o
   8   3   8      504.60      388.15     37.02 o
   9   3   8     1292.84     1188.41     60.99 o
  10   3   8     1618.87     1609.25     71.88 o
  11   3   8      138.67      156.47     27.54 o
  12   3   8      119.36      147.52     28.58 o
  13   3   8       60.06       79.62     28.93 o
 -10   4   8       41.25       55.85     35.31 o
  -9   4   8      118.35       72.06     50.48 o
  -8   4   8      316.73      257.37     42.47 o
  -7   4   8      213.29      242.55     31.57 o
  -6   4   8      490.67      461.97     37.88 o
  -5   4   8        2.80       -4.09     14.94 o
  -4   4   8     1235.55     1125.40     39.07 o
  -3   4   8     3517.30     3419.45     76.90 o
  -2   4   8     1264.97     1227.95     57.15 o
  -1   4   8      255.43      246.22     18.90 o
   0   4   8     3319.30     3290.29     74.47 o
   1   4   8     4110.77     3984.90     82.38 o
   2   4   8     2310.79     2529.44     58.53 o
   3   4   8        9.75       12.47     10.81 o
   4   4   8     2310.27     2319.03     55.60 o
   5   4   8     1499.44     1321.47     40.45 o
   6   4   8     2400.59     2294.19     71.42 o
   7   4   8     1631.95     1538.93     59.07 o
   8   4   8       36.59       17.11     15.16 o
   9   4   8     1341.77     1235.28     61.36 o
  10   4   8      466.49      433.39     40.08 o
  11   4   8       36.83       62.26     23.00 o
  12   4   8       43.50       50.63     24.47 o
  13   4   8      108.73      174.30     31.96 o
 -10   5   8       37.26       78.37     39.08 o
  -9   5   8       16.87      -28.52     28.52 o
  -8   5   8      440.65      418.79     41.54 o
  -7   5   8      872.40      916.44     61.38 o
  -6   5   8      166.91      182.24     27.32 o
  -5   5   8     1123.82      919.34     50.83 o
  -4   5   8     2341.14     2150.88     85.48 o
  -3   5   8     3455.12     3587.43     80.17 o
  -2   5   8       17.66       11.78     10.54 o
  -1   5   8      849.95      938.15     33.96 o
   0   5   8       20.63       13.88      9.78 o
   1   5   8     4163.70     4352.44     98.16 o
   2   5   8     4801.26     4637.20     94.54 o
   3   5   8        1.53       -1.85      8.87 o
   4   5   8     2626.92     2449.40     58.92 o
   5   5   8     2614.55     2484.77     61.64 o
   6   5   8     1713.33     1685.82     46.39 o
   7   5   8      125.98      123.39     20.57 o
   8   5   8      136.66      146.31     23.53 o
   9   5   8      151.27      125.36     23.53 o
  10   5   8      612.97      663.29     48.21 o
  11   5   8      386.49      360.87     38.49 o
  12   5   8      134.26       85.01     26.30 o
  13   5   8      405.60      387.99     68.35 o
  -9   6   8      476.53      439.09     58.39 o
  -8   6   8     1289.15     1256.58     87.38 o
  -7   6   8       62.30       85.36     24.35 o
  -6   6   8      128.17       76.96     39.18 o
  -5   6   8      365.03      366.81     36.00 o
  -4   6   8      242.85      267.27     31.06 o
  -3   6   8     1140.40     1050.27     51.29 o
  -2   6   8     1090.64     1109.78     37.41 o
  -1   6   8      840.64      800.82     32.61 o
   0   6   8     6096.63     6001.77    118.77 o
   1   6   8     6325.69     6061.25    119.11 o
   2   6   8     1346.71     1351.10     44.25 o
   3   6   8     1409.00     1296.92     39.84 o
   4   6   8      678.14      739.56     36.76 o
   5   6   8     3319.17     3022.74     70.45 o
   6   6   8      788.59      794.84     33.19 o
   7   6   8      150.86      132.50     30.45 o
   8   6   8      533.82      633.98     42.91 o
   9   6   8     2500.45     2314.21     78.64 o
  10   6   8     1471.81     1400.42     82.42 o
  11   6   8        6.04       17.80     27.53 o
  12   6   8      171.04      225.52     44.11 o
  13   6   8       80.78       80.54     55.03 o
  -9   7   8        8.20       33.23     34.68 o
  -8   7   8       20.12       57.89     47.06 o
  -7   7   8      251.18      271.96     45.59 o
  -6   7   8       23.14        0.27     25.12 o
  -5   7   8      866.15      793.51     85.55 o
  -4   7   8     3526.75     3299.17     99.21 o
  -3   7   8      716.14      697.13     44.96 o
  -2   7   8      440.10      410.77     34.46 o
  -1   7   8      208.06      217.23     19.08 o
   0   7   8        8.10       22.20     11.96 o
   1   7   8       22.53       28.51     12.45 o
   2   7   8      405.63      354.96     24.24 o
   3   7   8      318.35      331.73     23.51 o
   4   7   8     3342.32     3195.46     73.89 o
   5   7   8     4185.90     3884.61     92.30 o
   6   7   8       15.32        5.25     11.36 o
   7   7   8      145.92      168.87     22.72 o
   8   7   8      170.24      188.95     24.89 o
   9   7   8       76.64       51.64     32.34 o
  10   7   8      129.03      158.18     35.18 o
  11   7   8       51.45       36.08     26.98 o
  12   7   8      186.99      241.43    104.14 o
  13   7   8      434.20      444.42     60.64 o
  -8   8   8      213.21      141.47    102.00 o
  -7   8   8       28.32       35.28     30.12 o
  -6   8   8       76.24       88.64     30.10 o
  -5   8   8      364.06      395.79     39.43 o
  -4   8   8      295.24      318.45     34.31 o
  -3   8   8      360.38      358.11     34.64 o
  -2   8   8       12.67        8.86     16.52 o
  -1   8   8      447.19      467.00     37.27 o
   0   8   8     2920.43     2858.25     69.13 o
   1   8   8      564.38      588.27     32.14 o
   2   8   8      135.75      163.85     19.29 o
   3   8   8     1716.74     1775.33     52.83 o
   4   8   8     1325.36     1340.36     47.94 o
   5   8   8      302.06      317.45     25.97 o
   6   8   8      202.53      193.08     22.87 o
   7   8   8      105.46      122.44     22.52 o
   8   8   8      910.38      818.36     85.79 o
   9   8   8      306.55      338.57    100.02 o
  10   8   8      285.19      289.10     44.34 o
  11   8   8       20.60       46.48     29.46 o
  12   8   8      205.72      203.72     44.29 o
  13   8   8      130.28      100.77     40.25 o
  -8   9   8       20.13       41.94     36.15 o
  -7   9   8        0.89       48.25     44.79 o
  -6   9   8        6.93       10.80     28.15 o
  -5   9   8       19.40       43.93     21.74 o
  -4   9   8      468.59      542.77     56.11 o
  -3   9   8      511.15      548.95     43.22 o
  -2   9   8      356.00      321.72     33.93 o
  -1   9   8     2719.28     2397.28     82.34 o
   0   9   8     2184.31     2143.77     93.20 o
   1   9   8       68.45       65.52     15.92 o
   2   9   8       64.06       78.55     16.27 o
   3   9   8      266.57      329.97     25.24 o
   4   9   8      691.55      682.60     35.35 o
   5   9   8     3501.09     3385.03     79.67 o
   6   9   8     1055.99     1053.44     52.07 o
   7   9   8      879.44      900.53     74.16 o
   8   9   8      311.88      284.35     57.61 o
   9   9   8      580.75      642.01     62.70 o
  10   9   8      394.28      377.17     50.52 o
  11   9   8       23.27       24.46     29.16 o
  12   9   8        7.37       24.30     40.24 o
  13   9   8      263.30      312.84     53.78 o
  -7  10   8       52.18       48.86     34.45 o
  -6  10   8      341.17      278.00     96.14 o
  -5  10   8      794.40      869.22     73.70 o
  -4  10   8      390.71      404.71     41.19 o
  -3  10   8      135.11      184.10     28.69 o
  -2  10   8      286.66      185.00     27.51 o
  -1  10   8      285.26      310.46     32.90 o
   0  10   8      443.96      448.26     37.48 o
   1  10   8     4111.95     3884.74    107.63 o
   2  10   8       65.28       77.22     16.31 o
   3  10   8     1148.82     1144.71     42.78 o
   4  10   8     2142.85     1968.14     68.01 o
   5  10   8     1561.47     1422.37     58.56 o
   6  10   8       22.79       31.24     17.27 o
   7  10   8      911.45      948.33     52.75 o
   8  10   8        3.39      -10.72     18.51 o
   9  10   8      661.26      629.32     62.02 o
  10  10   8      259.70      242.51     43.00 o
  11  10   8       18.82       19.79     31.24 o
  12  10   8      250.33      231.17     49.89 o
  -6  11   8      303.42      314.55     51.55 o
  -5  11   8       29.66       53.96     25.29 o
  -4  11   8      299.68      272.56     35.65 o
  -3  11   8       92.15      145.76     27.48 o
  -2  11   8       31.80       79.15     22.32 o
  -1  11   8     1772.80     1861.94     73.82 o
   0  11   8      750.47      755.57     48.33 o
   1  11   8       53.11       53.26     19.33 o
   2  11   8     1369.35     1354.21     56.11 o
   3  11   8      135.48      156.17     23.17 o
   4  11   8       70.03       90.62     28.08 o
   5  11   8       38.08       17.33     26.65 o
   6  11   8       59.80       92.14     20.70 o
   7  11   8      578.71      652.62     46.12 o
   8  11   8     3488.77     3391.37    104.24 o
   9  11   8       62.67       62.36     29.13 o
  10  11   8      234.23      195.54     43.62 o
  11  11   8       15.35       54.53     34.51 o
  12  11   8        1.15       60.24     36.95 o
  -5  12   8      657.97      602.56     83.89 o
  -4  12   8        7.79       37.30     42.62 o
  -3  12   8       50.76       80.29     25.72 o
  -2  12   8      181.57      176.04     30.86 o
  -1  12   8      769.96      828.16     55.15 o
   0  12   8       17.99       49.46     19.15 o
   1  12   8      551.07      600.02     89.71 o
   2  12   8      597.90      656.38     76.39 o
   3  12   8     2506.15     2419.35     80.76 o
   4  12   8      506.46      580.21     49.56 o
   5  12   8      128.10      133.87     23.63 o
   6  12   8       34.40       12.27     19.76 o
   7  12   8     1159.37     1112.53     61.08 o
   8  12   8      769.97      877.26     55.46 o
   9  12   8      196.11      201.55     91.75 o
  10  12   8        1.88      -27.57     27.57 o
  11  12   8      626.75      573.17    123.29 o
  12  12   8      220.30      242.52     51.28 o
  -4  13   8       60.06      109.45     41.85 o
  -3  13   8       62.97       43.73     24.95 o
  -2  13   8       19.09       24.73     22.50 o
  -1  13   8       24.02        2.11     20.31 o
   0  13   8      921.86      787.68     70.30 o
   1  13   8      115.66      123.40     32.01 o
   2  13   8     1794.84     1657.35    167.71 o
   3  13   8      505.73      617.81    107.55 o
   4  13   8        4.38       -3.50     16.54 o
   5  13   8      148.32      153.86     26.53 o
   6  13   8        6.87       30.43     18.93 o
   7  13   8        4.54        8.06     18.93 o
   8  13   8      308.86      324.09     48.92 o
   9  13   8      851.46      827.73     76.18 o
  10  13   8       30.92       58.36     35.78 o
  11  13   8      311.18      234.42     49.35 o
  -3  14   8       20.60       68.05     48.84 o
  -2  14   8      221.73      245.94     47.51 o
  -1  14   8      467.39      451.35     92.26 o
   0  14   8       98.97      187.37     38.95 o
   1  14   8       68.11      170.88     37.00 o
   2  14   8      112.16      145.84     46.73 o
   3  14   8      192.31      246.81     42.84 o
   4  14   8      261.87      336.66     50.55 o
   5  14   8        0.10       -7.63     21.36 o
   6  14   8       82.25      118.90     26.89 o
   7  14   8      365.17      377.65     39.77 o
   8  14   8      508.44      640.91     53.24 o
   9  14   8        6.44       -0.51     38.76 o
  10  14   8      111.63       71.26     39.26 o
  -2  15   8       23.28       -0.03     66.21 o
  -1  15   8        4.90        6.41     30.21 o
   0  15   8      126.87       72.09     35.81 o
   1  15   8      167.51      206.41     64.24 o
   2  15   8      109.28      212.91     40.16 o
   3  15   8     1307.20     1338.22    104.88 o
   4  15   8      186.43      284.20     89.44 o
   5  15   8      359.68      461.39     55.41 o
   6  15   8       88.23      110.58     27.51 o
   7  15   8       37.87       96.05     27.50 o
   8  15   8       24.86       76.13     26.75 o
   9  15   8       75.61       57.17     46.36 o
   0  16   8        4.88       21.65     80.47 o
   1  16   8      107.28      105.28     92.42 o
   2  16   8      429.49      444.72     58.56 o
   3  16   8       79.98      141.60     39.27 o
   4  16   8      271.62      316.01     50.35 o
   5  16   8       27.71      106.31     44.86 o
   6  16   8      308.99      398.48     54.39 o
   7  16   8      293.26      241.75     39.09 o
   8  16   8       32.53       73.14     29.06 o
   3  17   8      405.15      472.97     58.70 o
   4  17   8       86.54      100.21     37.82 o
   5  17   8      499.71      436.37     80.94 o
  -6 -11   9        6.43       20.10     35.55 o
  -5 -11   9       39.04      132.05     42.08 o
  -4 -11   9      138.61      139.28     71.20 o
  -3 -11   9      166.31      180.10     42.60 o
  -2 -11   9       10.14       57.15     33.97 o
  -1 -11   9      112.56      146.67     50.55 o
   0 -11   9       51.72       91.69     55.27 o
   1 -11   9      342.27      322.89     68.29 o
  -7 -10   9       23.35      -74.56     80.87 o
  -6 -10   9      123.00      142.68     43.72 o
  -5 -10   9        1.66       38.42     36.35 o
  -4 -10   9      235.49      280.82     54.16 o
  -3 -10   9      573.31      650.72     99.85 o
  -2 -10   9      130.01      162.39     38.32 o
  -1 -10   9      379.51      362.55     50.09 o
   0 -10   9      980.40      932.79    112.91 o
   1 -10   9      118.03      138.01     63.10 o
   2 -10   9       17.58       79.94     42.65 o
   3 -10   9       27.52       47.47     43.58 o
  -8  -9   9      409.98      479.45    134.23 o
  -7  -9   9      273.38      290.51     51.29 o
  -6  -9   9      151.75      184.41     42.24 o
  -5  -9   9     1225.23     1431.28     99.19 o
  -4  -9   9      427.42      427.99     56.37 o
  -3  -9   9       54.56       60.71     29.78 o
  -2  -9   9       41.19       93.62     31.17 o
  -1  -9   9      145.38      189.18     38.34 o
   0  -9   9      178.92      240.96     41.30 o
   1  -9   9      703.45      746.48     52.14 o
   2  -9   9       36.58       56.49     37.89 o
   3  -9   9      488.04      524.21     72.07 o
   4  -9   9      385.29      438.65     79.20 o
   5  -9   9       24.31       66.97     35.02 o
  -9  -8   9      190.73      224.20    100.36 o
  -8  -8   9      205.66      188.09     44.67 o
  -7  -8   9       62.10       93.18     34.07 o
  -6  -8   9      192.00      217.36     43.77 o
  -5  -8   9       83.68       89.88     33.99 o
  -4  -8   9      161.50      197.56     44.32 o
  -3  -8   9       13.97       27.13     26.76 o
  -2  -8   9      174.37      156.33     33.84 o
  -1  -8   9       20.21       48.17     21.96 o
   0  -8   9       78.98      100.00     24.66 o
   1  -8   9      573.96      526.70     42.61 o
   2  -8   9       46.49       29.07     20.48 o
   3  -8   9      207.13      164.55     58.65 o
   4  -8   9        1.85       -6.65     21.12 o
   5  -8   9        5.10      -27.45     27.45 o
   6  -8   9        4.12       13.43     45.32 o
  -9  -7   9      185.57      249.39     54.93 o
  -8  -7   9      146.40      195.25     41.58 o
  -7  -7   9       25.80       51.04     29.40 o
  -6  -7   9        5.94        7.63     25.58 o
  -5  -7   9      449.51      364.35     85.96 o
  -4  -7   9      705.55      734.25     66.20 o
  -3  -7   9       13.64        0.62     32.34 o
  -2  -7   9      129.94      101.86     29.39 o
  -1  -7   9      338.58      332.03     34.13 o
   0  -7   9      768.26      741.16     48.42 o
   1  -7   9      364.08      330.07     39.34 o
   2  -7   9       19.37       54.50     20.38 o
   3  -7   9       71.76       74.49     21.70 o
   4  -7   9      297.74      374.81     37.29 o
   5  -7   9      183.88      270.39     60.01 o
   6  -7   9       26.89       17.97     49.34 o
   7  -7   9       34.94       58.53     34.81 o
 -10  -6   9       87.78       72.64     38.84 o
  -9  -6   9      126.52      192.96     42.63 o
  -8  -6   9       87.11       91.90     36.39 o
  -7  -6   9       87.76      119.00     74.28 o
  -6  -6   9      797.72      885.77    185.01 o
  -5  -6   9     2947.47     2791.85    118.14 o
  -4  -6   9      526.20      492.22     41.27 o
  -3  -6   9       76.46      105.64     25.91 o
  -2  -6   9      210.34      222.77     28.25 o
  -1  -6   9      969.73      993.25     55.21 o
   0  -6   9      625.96      629.73     43.16 o
   1  -6   9      283.38      331.10     35.73 o
   2  -6   9      114.89      152.77     20.44 o
   3  -6   9      759.00      674.00     46.12 o
   4  -6   9     1768.00     1648.31     69.64 o
   5  -6   9       73.54      123.74     31.22 o
   6  -6   9      208.97      192.11     30.31 o
   7  -6   9       29.82       41.14     33.37 o
   8  -6   9       20.01       11.17     48.81 o
 -10  -5   9      775.36      679.83     72.82 o
  -9  -5   9      509.29      518.14     62.35 o
  -8  -5   9       40.06       36.02     31.05 o
  -7  -5   9       72.51       57.12     27.12 o
  -6  -5   9       72.05      138.81     26.60 o
  -5  -5   9       60.14       37.71     20.72 o
  -4  -5   9     1335.03     1397.59     62.70 o
  -3  -5   9      653.99      697.73     51.22 o
  -2  -5   9     1750.39     1630.38     65.73 o
  -1  -5   9     3806.59     3565.48    100.92 o
   0  -5   9     1023.63     1093.28     53.19 o
   1  -5   9      131.20      175.05     41.58 o
   2  -5   9      302.74      278.23     24.69 o
   3  -5   9      102.79      120.04     27.55 o
   4  -5   9       97.89      127.14     23.33 o
   5  -5   9      742.09      716.14     48.89 o
   6  -5   9       72.72      113.86     31.48 o
   7  -5   9      412.20      465.96     43.60 o
   8  -5   9      630.05      594.11    120.31 o
   9  -5   9      111.44      105.18     49.21 o
 -10  -4   9      130.70       89.03     36.37 o
  -9  -4   9      351.27      340.52     49.99 o
  -8  -4   9      122.57      198.85     30.26 o
  -7  -4   9      381.50      366.67     37.88 o
  -6  -4   9      978.80      951.09     55.91 o
  -5  -4   9      903.22      874.05     53.26 o
  -4  -4   9      674.32      675.09     45.84 o
  -3  -4   9      946.99      922.91     50.77 o
  -2  -4   9      919.60      877.34     63.31 o
  -1  -4   9        2.78       23.58     15.54 o
   0  -4   9      496.63      470.85     35.96 o
   1  -4   9       32.61       43.51     12.84 o
   2  -4   9      329.48      387.45     26.76 o
   3  -4   9     1797.32     1754.82     52.49 o
   4  -4   9      923.71      838.68     48.83 o
   5  -4   9        2.20        0.92     16.30 o
   6  -4   9       84.52      104.24     24.15 o
   7  -4   9       95.19       79.34     24.58 o
   8  -4   9       93.21      122.45     28.58 o
   9  -4   9       14.32       78.41     34.42 o
 -11  -3   9       84.44      183.77     55.37 o
 -10  -3   9     1094.07     1129.76    122.52 o
  -9  -3   9      259.47      337.43     50.89 o
  -8  -3   9      163.58      190.41     29.76 o
  -7  -3   9      554.21      596.23     47.08 o
  -6  -3   9      564.94      628.54     52.46 o
  -5  -3   9       34.33       61.12     20.34 o
  -4  -3   9       49.70       85.84     19.47 o
  -3  -3   9      235.26      127.45     28.30 o
  -2  -3   9     2170.74     2139.64    213.43 o
  -1  -3   9     2138.75     1954.22     80.06 o
   0  -3   9      162.54      124.71     20.78 o
   1  -3   9      637.83      613.85     29.65 o
   2  -3   9      652.75      647.51     31.52 o
   3  -3   9      711.61      758.91     34.99 o
   4  -3   9      160.61      107.89     21.26 o
   5  -3   9       48.43       34.04     37.67 o
   6  -3   9        7.00       14.59     27.39 o
   7  -3   9      754.80      818.53     54.28 o
   8  -3   9      259.32      261.95     35.80 o
   9  -3   9        1.59       14.08     21.10 o
  10  -3   9       14.41       43.50     33.54 o
 -11  -2   9      156.29      172.46     61.32 o
 -10  -2   9      291.59      295.61     47.65 o
  -9  -2   9      107.15      145.79     30.15 o
  -8  -2   9      114.15      136.37     27.43 o
  -7  -2   9      131.05      126.31     26.06 o
  -6  -2   9      529.86      602.82     45.65 o
  -5  -2   9      283.63      348.05     33.72 o
  -4  -2   9      231.28      183.30     24.91 o
  -3  -2   9      653.50      669.99     42.29 o
  -2  -2   9     1528.02     1520.84     79.65 o
  -1  -2   9     1704.00     1585.23     56.98 o
   0  -2   9        4.86        6.44     12.83 o
   1  -2   9        4.12       18.69     10.29 o
   2  -2   9     1600.81     1523.29     55.63 o
   3  -2   9      711.10      751.94     34.34 o
   4  -2   9      214.07      225.08     26.40 o
   5  -2   9      106.24      104.07     21.99 o
   6  -2   9      177.17      173.44     27.10 o
   7  -2   9     1071.15     1033.03     59.02 o
   8  -2   9      307.07      290.66     36.21 o
   9  -2   9       51.84       86.42     50.29 o
  10  -2   9       35.50       32.90     31.16 o
  11  -2   9       21.56       63.99     37.56 o
 -11  -1   9       38.70       83.78     36.67 o
 -10  -1   9        2.43       21.72     29.50 o
  -9  -1   9      302.99      375.71     63.99 o
  -8  -1   9       25.96      -16.72     31.76 o
  -7  -1   9     1187.99     1147.96     61.02 o
  -6  -1   9     1201.64     1293.66     62.43 o
  -5  -1   9     1859.80     1815.33     66.40 o
  -4  -1   9      728.50      666.15     46.14 o
  -3  -1   9      285.06      284.90     28.67 o
  -2  -1   9      247.39      241.24     26.42 o
  -1  -1   9     2797.68     2749.62     79.27 o
   0  -1   9      562.89      609.24     36.83 o
   1  -1   9      235.47      291.44     26.63 o
   2  -1   9     3230.23     3249.30     72.72 o
   3  -1   9     3338.05     3044.33     70.01 o
   4  -1   9     1763.80     1643.49     58.75 o
   5  -1   9        7.89       15.69     15.48 o
   6  -1   9      401.99      388.62     35.47 o
   7  -1   9       31.03       -2.12     19.03 o
   8  -1   9      474.80      535.63     60.92 o
   9  -1   9       21.55       23.53     21.13 o
  10  -1   9      125.85      122.91     29.28 o
  11  -1   9      492.25      479.11    118.43 o
 -11   0   9      416.79      322.28     52.30 o
 -10   0   9      602.13      704.86     70.70 o
  -9   0   9      194.64      281.03    111.17 o
  -8   0   9      326.49      348.30     37.41 o
  -7   0   9     1192.97     1237.69     62.58 o
  -6   0   9      101.98       69.06     20.58 o
  -5   0   9     1082.26     1092.57     54.51 o
  -4   0   9      264.62      340.62     47.15 o
  -3   0   9      731.05      696.42     49.08 o
  -2   0   9     2741.89     2611.16     77.26 o
  -1   0   9     7521.25     7317.96    165.64 o
   0   0   9      201.46      199.97     39.02 o
   1   0   9     2061.63     1845.75     46.47 o
   2   0   9     2073.14     2075.35     62.47 o
   3   0   9      376.00      397.20     22.85 o
   4   0   9      561.56      567.25     26.06 o
   5   0   9        6.61       -6.02     14.51 o
   6   0   9     1235.31     1275.20     59.86 o
   7   0   9     1682.12     1566.62     80.74 o
   8   0   9      983.10      845.49     54.23 o
   9   0   9       16.67       39.44     26.26 o
  10   0   9      294.50      334.12     38.98 o
  11   0   9       81.52       98.04     29.27 o
 -10   1   9       30.80       67.78     33.96 o
  -9   1   9      204.50      189.14     40.04 o
  -8   1   9        7.68       26.13     36.92 o
  -7   1   9     1490.23     1388.63     63.11 o
  -6   1   9     3612.00     3485.94    101.70 o
  -5   1   9      109.16      104.04     22.22 o
  -4   1   9     4883.54     4708.13    136.83 o
  -3   1   9     2161.49     2007.76     66.01 o
  -2   1   9      168.91      186.41     22.95 o
  -1   1   9        6.00        4.11     12.25 o
   0   1   9      816.66      914.01     30.05 o
   1   1   9      988.34      948.45     31.37 o
   2   1   9     4916.47     4745.02     95.90 o
   3   1   9     2185.85     2219.19     54.32 o
   4   1   9     1066.87     1102.30     35.44 o
   5   1   9     1498.90     1380.38     52.97 o
   6   1   9     2281.06     2121.01    115.43 o
   7   1   9       20.04       37.67     24.92 o
   8   1   9       14.23       54.39     19.52 o
   9   1   9        7.52        6.45     19.58 o
  10   1   9      700.80      792.84     80.45 o
  11   1   9      330.40      330.16     41.62 o
  12   1   9       54.96       70.47     28.89 o
 -10   2   9       53.43       46.67     46.36 o
  -9   2   9       48.65       36.55     43.88 o
  -8   2   9      869.86      837.18     76.35 o
  -7   2   9     1549.95     1583.89     90.30 o
  -6   2   9      252.57      181.26     25.85 o
  -5   2   9      189.75      180.88     24.53 o
  -4   2   9       11.10        4.38     13.79 o
  -3   2   9     1135.29     1112.84     37.33 o
  -2   2   9     3183.89     3090.09     68.55 o
  -1   2   9       50.57       54.36      9.40 o
   0   2   9     1927.66     1881.94     51.10 o
   1   2   9     6692.40     6422.38    122.18 o
   2   2   9     3156.65     3092.30     90.85 o
   3   2   9       44.43       55.18     11.32 o
   4   2   9       35.39       42.13     10.72 o
   5   2   9      392.86      373.83     41.80 o
   6   2   9     1525.49     1461.06     65.65 o
   7   2   9     1804.82     1768.50     65.43 o
   8   2   9        0.72        8.23     16.16 o
   9   2   9      666.49      590.29     46.32 o
  10   2   9      575.53      627.80     50.12 o
  11   2   9       52.93       79.51     24.84 o
  12   2   9       15.51       82.82     33.74 o
 -10   3   9       12.70       54.58     44.09 o
  -9   3   9       81.00       94.30     33.72 o
  -8   3   9       35.21      110.65     32.23 o
  -7   3   9       21.21        2.87     23.11 o
  -6   3   9      363.02      411.77     56.37 o
  -5   3   9        3.08       29.55     16.24 o
  -4   3   9     1154.51     1172.22     58.37 o
  -3   3   9     2631.70     2571.64     78.41 o
  -2   3   9     1280.39     1236.39     38.60 o
  -1   3   9      167.83      188.58     16.42 o
   0   3   9      999.70     1038.28     33.60 o
   1   3   9       57.03      102.27     18.16 o
   2   3   9       44.10       40.74     12.52 o
   3   3   9      185.88      154.42     15.94 o
   4   3   9       68.38      105.72     13.38 o
   5   3   9      965.52      987.89     58.88 o
   6   3   9      754.81      711.98     43.30 o
   7   3   9      593.34      547.56     39.98 o
   8   3   9        3.04       31.15     22.29 o
   9   3   9        5.80       25.15     17.99 o
  10   3   9        4.58      -11.77     31.23 o
  11   3   9        2.56       12.37     19.88 o
  12   3   9        0.22       14.49     33.53 o
 -10   4   9       33.94       44.32     32.73 o
  -9   4   9       42.08       66.70     34.79 o
  -8   4   9      248.64      281.93     64.51 o
  -7   4   9      550.63      590.19     61.22 o
  -6   4   9      629.67      654.86     61.34 o
  -5   4   9      271.13      264.73     28.83 o
  -4   4   9     1391.46     1311.34     44.37 o
  -3   4   9      294.81      301.87     22.47 o
  -2   4   9      406.98      448.69     26.10 o
  -1   4   9     1155.29     1181.21     38.45 o
   0   4   9       18.27        3.82     10.21 o
   1   4   9     4323.11     4185.99     87.95 o
   2   4   9     3037.15     3044.33     68.97 o
   3   4   9      489.15      474.83     25.59 o
   4   4   9      354.26      341.49     21.71 o
   5   4   9     1785.89     1677.08     45.80 o
   6   4   9      600.83      664.03     41.44 o
   7   4   9       26.13       37.67     15.63 o
   8   4   9       55.00       64.96     18.42 o
   9   4   9      392.12      447.03     61.57 o
  10   4   9      815.83      892.54     63.86 o
  11   4   9      568.72      534.29     79.65 o
  12   4   9       27.82       77.73     25.25 o
  -9   5   9      281.09      256.81     50.02 o
  -8   5   9      592.61      523.26     84.86 o
  -7   5   9      166.85      228.75     40.21 o
  -6   5   9       42.68       61.80     20.60 o
  -5   5   9      166.41      158.38     34.70 o
  -4   5   9      633.27      629.96     41.75 o
  -3   5   9     3520.51     3375.20     83.89 o
  -2   5   9     1822.49     1595.70    100.14 o
  -1   5   9      275.91      254.72     20.87 o
   0   5   9     3813.86     3763.76     82.30 o
   1   5   9     3589.94     3600.96     79.43 o
   2   5   9      440.21      472.81     26.51 o
   3   5   9      755.24      705.38     31.15 o
   4   5   9       17.44       33.49     11.48 o
   5   5   9     1912.91     1743.66     78.20 o
   6   5   9     3323.52     3005.75     87.13 o
   7   5   9      497.04      502.32     38.02 o
   8   5   9       31.85       38.20     17.29 o
   9   5   9      732.69      763.37     65.96 o
  10   5   9      393.32      482.46     42.62 o
  11   5   9        9.11       17.67     21.82 o
  12   5   9       10.00       46.32     22.90 o
  13   5   9      136.19      187.27     42.97 o
  -9   6   9        1.23      -43.03     54.46 o
  -8   6   9      344.69      353.76     52.37 o
  -7   6   9      708.88      677.33     51.41 o
  -6   6   9      184.22      192.79     29.91 o
  -5   6   9      238.50      207.65     29.10 o
  -4   6   9     2150.48     1946.74    195.55 o
  -3   6   9     1395.72     1316.08     57.17 o
  -2   6   9      280.81      301.38     22.36 o
  -1   6   9      615.22      602.80     36.66 o
   0   6   9      224.34      232.95     21.00 o
   1   6   9     2853.48     2829.12     67.97 o
   2   6   9     2750.77     2692.51     65.47 o
   3   6   9       29.90       28.40     11.74 o
   4   6   9     1617.15     1567.29     46.19 o
   5   6   9     3731.44     3361.23    135.92 o
   6   6   9       71.82       86.59     18.24 o
   7   6   9       35.68       37.49     14.93 o
   8   6   9       72.28       54.90     18.49 o
   9   6   9      364.17      392.05     36.95 o
  10   6   9     1175.27     1203.04     64.05 o
  11   6   9      222.80      217.91     40.71 o
  12   6   9       62.78       96.71     34.57 o
  13   6   9      354.52      339.05     99.59 o
  -9   7   9      399.37      407.37     61.36 o
  -8   7   9      595.94      665.90    100.76 o
  -7   7   9        2.79       23.30     40.59 o
  -6   7   9      177.96      134.26     35.67 o
  -5   7   9      276.03      309.16     34.71 o
  -4   7   9       29.68       49.27     22.25 o
  -3   7   9     1298.02     1207.31     67.45 o
  -2   7   9      294.59      319.05     32.15 o
  -1   7   9      348.85      302.87     23.79 o
   0   7   9     4086.02     4059.29     90.09 o
   1   7   9     2810.71     2751.04     77.14 o
   2   7   9        9.17       13.03     11.79 o
   3   7   9     1231.06     1200.52     41.01 o
   4   7   9       73.91       78.19     15.16 o
   5   7   9      615.55      626.14     32.27 o
   6   7   9      776.28      795.35     55.38 o
   7   7   9      432.92      447.32     35.71 o
   8   7   9     1006.22     1051.99     54.26 o
   9   7   9     1365.21     1326.40     92.60 o
  10   7   9      418.80      368.10     48.61 o
  11   7   9        2.24        0.43     24.03 o
  12   7   9       25.95      -14.55     28.95 o
  13   7   9        6.35       61.69     31.86 o
  -8   8   9        0.14       72.01     41.27 o
  -7   8   9      167.37      205.38     35.39 o
  -6   8   9      110.89      116.15     34.83 o
  -5   8   9      665.98      565.03     47.22 o
  -4   8   9      581.37      552.55     44.36 o
  -3   8   9      135.97      151.55     25.73 o
  -2   8   9        2.60        1.77     16.70 o
  -1   8   9      324.30      259.90     38.58 o
   0   8   9      149.53      133.78     18.12 o
   1   8   9      389.44      376.79     26.47 o
   2   8   9      170.75      150.70     23.89 o
   3   8   9      635.11      683.52     34.53 o
   4   8   9     1976.41     1857.50     53.77 o
   5   8   9      588.64      609.30     32.34 o
   6   8   9     1097.06     1117.77     54.89 o
   7   8   9        5.38       42.33     16.72 o
   8   8   9       80.23      124.12     33.84 o
   9   8   9      213.08      142.35     33.35 o
  10   8   9       16.27       80.85     31.57 o
  11   8   9       29.74       59.64     27.43 o
  12   8   9      127.51      214.39     45.17 o
  13   8   9      158.53      263.92     52.05 o
  -7   9   9      135.67      178.09     46.60 o
  -6   9   9      211.45      216.72     33.78 o
  -5   9   9      249.93      273.31     35.79 o
  -4   9   9      160.11      143.57     27.13 o
  -3   9   9       37.32       52.58     20.23 o
  -2   9   9       35.94       28.87     18.00 o
  -1   9   9       92.33       90.30     24.00 o
   0   9   9     2341.35     2407.32    148.40 o
   1   9   9     1220.19     1263.84     45.86 o
   2   9   9      143.08      163.24     20.33 o
   3   9   9      479.66      463.09     30.27 o
   4   9   9     1863.87     1778.92     53.60 o
   5   9   9      159.99      134.59     18.50 o
   6   9   9      161.53      176.66     20.05 o
   7   9   9      166.41      148.07     24.05 o
   8   9   9      415.26      460.49     51.87 o
   9   9   9      285.74      333.74     50.85 o
  10   9   9      386.05      383.30     52.17 o
  11   9   9       61.62       60.12     30.95 o
  12   9   9      202.69      215.28     43.75 o
  -7  10   9        2.49       -9.77     26.35 o
  -6  10   9      257.02      185.00     34.58 o
  -5  10   9        7.27       55.18     24.65 o
  -4  10   9      734.89      715.92     79.33 o
  -3  10   9      868.62      952.11     58.96 o
  -2  10   9       55.93       34.14     19.42 o
  -1  10   9      668.35      665.77     46.77 o
   0  10   9     1862.21     1809.26     67.65 o
   1  10   9     1056.53     1173.16     70.12 o
   2  10   9       21.55       34.91     25.71 o
   3  10   9      674.50      704.14     36.61 o
   4  10   9      266.14      260.41     55.42 o
   5  10   9     2053.97     1876.77     67.44 o
   6  10   9      295.54      334.91     33.51 o
   7  10   9      350.82      280.12     46.36 o
   8  10   9     1185.02     1110.25     78.39 o
   9  10   9     1126.58     1230.83     86.07 o
  10  10   9      160.86      156.88     37.71 o
  11  10   9      140.88      119.94     36.33 o
  12  10   9        0.81       23.47     32.27 o
  -6  11   9      112.14      138.07     31.86 o
  -5  11   9     1113.63     1142.49    112.93 o
  -4  11   9      404.94      435.77     44.56 o
  -3  11   9      125.27      145.47     28.36 o
  -2  11   9      531.24      531.21     54.75 o
  -1  11   9        0.01       20.66     16.64 o
   0  11   9       64.74       73.33     20.40 o
   1  11   9      937.17      823.90     50.66 o
   2  11   9       58.74        6.67     15.95 o
   3  11   9     1653.20     1535.15     87.53 o
   4  11   9     2868.10     2774.50    118.57 o
   5  11   9      182.92      124.88     24.86 o
   6  11   9      102.15      106.47     22.19 o
   7  11   9      147.28      183.28     26.64 o
   8  11   9        4.45       23.36     24.30 o
   9  11   9      552.37      647.80     64.88 o
  10  11   9      327.74      337.92     49.65 o
  11  11   9       64.70       72.53     33.47 o
  12  11   9      321.40      463.46    141.09 o
  -5  12   9       18.61       32.84     41.16 o
  -4  12   9      631.72      654.17     54.93 o
  -3  12   9       89.66       66.61     26.20 o
  -2  12   9      547.98      546.65    104.21 o
  -1  12   9     1338.39     1442.10     70.76 o
   0  12   9      238.19      321.11     34.29 o
   1  12   9        6.74       35.62     18.73 o
   2  12   9      823.79      694.69    118.30 o
   3  12   9      334.18      337.26     43.13 o
   4  12   9      147.63      112.68     31.97 o
   5  12   9      555.56      557.29     43.32 o
   6  12   9        5.94       10.47     17.34 o
   7  12   9      545.58      569.59     50.88 o
   8  12   9      835.47      801.25    113.38 o
   9  12   9      145.61      190.22     44.59 o
  10  12   9      109.68      110.32     35.17 o
  11  12   9       82.69       59.23     34.15 o
  -4  13   9      166.46      187.73     34.96 o
  -3  13   9      344.00      325.65     40.90 o
  -2  13   9      250.11      250.99     37.87 o
  -1  13   9       67.08       78.24     24.62 o
   0  13   9       76.34      141.89     33.71 o
   1  13   9        0.56      -10.90     46.23 o
   2  13   9      156.61       86.87     28.85 o
   3  13   9      439.24      444.09     52.32 o
   4  13   9      547.66      658.09     61.58 o
   5  13   9       20.00       17.05     18.62 o
   6  13   9      175.42      240.91     31.82 o
   7  13   9      101.82      162.23     31.25 o
   8  13   9      242.38      257.10     32.61 o
   9  13   9       19.75       64.71     47.13 o
  10  13   9        0.61       52.15     30.38 o
  11  13   9       40.99       59.13     37.92 o
  -3  14   9      116.05      134.85     29.91 o
  -2  14   9       14.61       13.49     31.90 o
  -1  14   9      276.33      292.26     48.32 o
   0  14   9      469.11      496.97     55.77 o
   1  14   9       18.36       71.32     29.71 o
   2  14   9      177.50      197.03     39.40 o
   3  14   9      627.03      617.95     64.07 o
   4  14   9      294.54      359.03     48.04 o
   5  14   9        4.46       63.71     27.75 o
   6  14   9       38.21       62.54     27.38 o
   7  14   9       18.31       41.99     22.13 o
   8  14   9      324.92      318.48     37.80 o
   9  14   9      192.75      233.70     43.55 o
  10  14   9       19.73      -19.68     30.18 o
  -2  15   9      235.47      318.76     52.57 o
  -1  15   9      213.49      312.68     51.84 o
   0  15   9       17.66       55.00     29.07 o
   1  15   9      125.58      102.79     41.71 o
   2  15   9      114.00      235.27     61.49 o
   3  15   9        9.55       50.56     28.45 o
   4  15   9      360.51      342.42     49.91 o
   5  15   9      264.00      299.14     45.59 o
   6  15   9       17.03       85.00     42.95 o
   7  15   9      515.75      513.77     47.69 o
   8  15   9      223.70      219.22     32.91 o
   9  15   9       26.51       46.87     46.06 o
   0  16   9      125.82      131.61     50.95 o
   1  16   9        8.56       21.82     37.93 o
   2  16   9      205.88      289.86     52.37 o
   3  16   9      379.18      424.79     56.23 o
   4  16   9      175.92      163.74     41.74 o
   5  16   9      148.49      184.31     48.10 o
   6  16   9      320.22      315.15     51.23 o
   7  16   9       11.01       57.11     32.35 o
   8  16   9       99.44      147.48     31.72 o
  -3 -11  10      359.66      343.54     57.19 o
  -2 -11  10      340.99      330.92     54.19 o
  -1 -11  10        5.74       51.29     36.36 o
  -6 -10  10        1.71       57.43     41.74 o
  -5 -10  10      179.79      180.41     48.55 o
  -4 -10  10      108.36      171.60     97.78 o
  -3 -10  10       33.06       73.05     37.70 o
  -2 -10  10        0.74       51.95     48.50 o
  -1 -10  10      121.30      172.86     90.35 o
   0 -10  10       23.76       70.40     35.32 o
   1 -10  10      609.92      815.97    102.90 o
   2 -10  10      134.78      126.73     51.75 o
  -7  -9  10       13.46       20.24     33.76 o
  -6  -9  10      442.09      467.17     64.00 o
  -5  -9  10       14.09        5.11     34.01 o
  -4  -9  10      612.02      618.20     68.55 o
  -3  -9  10      137.03       83.53     37.48 o
  -2  -9  10        3.37      -17.10     28.46 o
  -1  -9  10      243.97      242.33     42.82 o
   0  -9  10      689.88      569.52     59.85 o
   1  -9  10      299.34      246.34     32.66 o
   2  -9  10      306.84      441.78     98.28 o
   3  -9  10       33.79      164.29     36.88 o
   4  -9  10      347.94      368.69     78.26 o
  -8  -8  10       17.29       45.70     35.26 o
  -7  -8  10       95.86       68.51     39.07 o
  -6  -8  10       15.57      -11.66     32.20 o
  -5  -8  10     1025.21      962.99     83.62 o
  -4  -8  10      358.39      304.18     47.45 o
  -3  -8  10        4.94       53.84     32.24 o
  -2  -8  10      159.90      200.93     39.44 o
  -1  -8  10        1.98       15.94     20.49 o
   0  -8  10       96.90       88.87     24.13 o
   1  -8  10      146.46      196.18     30.70 o
   2  -8  10      139.64      186.63     37.27 o
   3  -8  10      295.21      447.10     61.32 o
   4  -8  10      484.49      551.00    135.17 o
   5  -8  10        3.01        5.22     47.20 o
  -9  -7  10       20.98       80.37     38.13 o
  -8  -7  10      270.57      324.93     64.24 o
  -7  -7  10      296.58      374.25    104.27 o
  -6  -7  10      133.44      168.52     42.64 o
  -5  -7  10      231.38      209.49     41.98 o
  -4  -7  10      131.82       85.81     31.59 o
  -3  -7  10        8.72       10.48     37.59 o
  -2  -7  10      169.38      251.79     52.17 o
  -1  -7  10       54.38       58.01     30.46 o
   0  -7  10      175.54      217.48     30.76 o
   1  -7  10     1338.53     1293.60     67.57 o
   2  -7  10       87.65       93.41     27.89 o
   3  -7  10      160.84      189.81     37.21 o
   4  -7  10       88.24       91.83     31.66 o
   5  -7  10       28.94       46.90     72.84 o
   6  -7  10        4.52       46.14     32.40 o
  -9  -6  10       78.02      165.24     53.73 o
  -8  -6  10      128.52      188.17     42.09 o
  -7  -6  10       23.83       21.42     28.31 o
  -6  -6  10       52.62        4.28     29.16 o
  -5  -6  10      435.25      442.14     54.63 o
  -4  -6  10     1974.71     2057.54     81.22 o
  -3  -6  10      172.68      167.01     27.44 o
  -2  -6  10      737.25      783.47     51.44 o
  -1  -6  10      505.39      475.48     40.28 o
   0  -6  10      168.78      166.26     27.06 o
   1  -6  10       67.19       67.19     21.55 o
   2  -6  10      204.53      234.88     32.37 o
   3  -6  10        5.63        0.92     22.46 o
   4  -6  10      581.32      695.98     98.58 o
   5  -6  10      751.21      707.29     52.38 o
   6  -6  10       10.32       49.38     54.91 o
   7  -6  10       96.19      177.29     42.07 o
 -10  -5  10       15.45       16.91     36.25 o
  -9  -5  10      654.92      691.65     75.15 o
  -8  -5  10      118.85      129.94     41.34 o
  -7  -5  10       18.74       74.50     30.01 o
  -6  -5  10      167.66      205.10     36.21 o
  -5  -5  10     2290.18     2311.98    121.69 o
  -4  -5  10     1424.02     1373.59     67.11 o
  -3  -5  10      618.09      595.82     45.83 o
  -2  -5  10      244.49      280.54     31.84 o
  -1  -5  10      856.42      884.36     51.47 o
   0  -5  10      700.88      741.70     47.43 o
   1  -5  10        3.79       -4.04     15.95 o
   2  -5  10       26.93       18.86     16.74 o
   3  -5  10     1433.24     1416.16    119.70 o
   4  -5  10     2340.79     2142.64     76.82 o
   5  -5  10       11.46       42.86     20.45 o
   6  -5  10       36.58       40.21     21.51 o
   7  -5  10       10.42       81.53     46.77 o
   8  -5  10      220.59      254.05     48.52 o
 -10  -4  10     1110.62      947.79    101.90 o
  -9  -4  10      467.33      485.50     61.33 o
  -8  -4  10       87.75       60.55     69.96 o
  -7  -4  10      119.90      163.20     37.37 o
  -6  -4  10        9.21        4.29     20.26 o
  -5  -4  10      136.57      116.67     25.80 o
  -4  -4  10      239.03      301.24     33.15 o
  -3  -4  10      525.04      527.61     42.40 o
  -2  -4  10     2645.60     2672.31     86.02 o
  -1  -4  10     3142.62     3159.15    102.92 o
   0  -4  10      982.35      935.72     51.90 o
   1  -4  10      156.18      204.07     26.38 o
   2  -4  10        0.91      -16.37     16.37 o
   3  -4  10       49.49       70.96     19.06 o
   4  -4  10       93.63       87.81     32.48 o
   5  -4  10      372.36      400.61     83.24 o
   6  -4  10       74.30      123.14     26.18 o
   7  -4  10      992.36     1130.41     66.17 o
   8  -4  10      510.70      617.83     77.04 o
   9  -4  10       24.02      102.98     39.43 o
 -10  -3  10       50.91      128.88     57.51 o
  -9  -3  10       88.46      111.87     35.97 o
  -8  -3  10      130.71      104.85     38.79 o
  -7  -3  10      434.86      473.47     44.69 o
  -6  -3  10      840.81      951.52     66.02 o
  -5  -3  10      675.81      679.87     48.52 o
  -4  -3  10      437.07      500.52     40.95 o
  -3  -3  10       14.18       -0.05     16.31 o
  -2  -3  10      968.38     1010.34     53.17 o
  -1  -3  10      193.84      203.18     29.10 o
   0  -3  10      624.64      610.58     73.00 o
   1  -3  10      224.36      271.71     28.41 o
   2  -3  10     1784.96     1710.91     68.39 o
   3  -3  10      281.35      354.16     30.86 o
   4  -3  10     1090.07     1186.65     57.13 o
   5  -3  10      705.36      738.89     97.26 o
   6  -3  10      192.56      268.68     34.37 o
   7  -3  10      727.86      718.77     52.89 o
   8  -3  10      124.16      128.23     29.47 o
   9  -3  10        5.02       71.71     25.74 o
  10  -3  10      103.27      152.42     41.18 o
 -10  -2  10      159.45      199.62     42.72 o
  -9  -2  10      322.47      370.88     42.48 o
  -8  -2  10        5.53       27.34     28.54 o
  -7  -2  10      662.76      627.32     50.19 o
  -6  -2  10      463.60      451.75     41.86 o
  -5  -2  10      176.78      231.00     29.78 o
  -4  -2  10      146.66      195.18     26.14 o
  -3  -2  10      263.10      223.55     27.78 o
  -2  -2  10      130.01      126.95     22.57 o
  -1  -2  10     3166.47     2867.48     85.64 o
   0  -2  10      673.29      686.49     42.52 o
   1  -2  10      410.94      409.56     47.87 o
   2  -2  10      455.57      456.48     27.06 o
   3  -2  10       57.53       73.85     14.71 o
   4  -2  10      450.64      406.81     34.37 o
   5  -2  10       51.03       58.52     25.59 o
   6  -2  10        4.48       12.22     17.43 o
   7  -2  10      147.21      192.12     28.91 o
   8  -2  10      562.85      629.68     50.43 o
   9  -2  10       19.52        4.23     22.79 o
  10  -2  10        5.30       19.81     26.03 o
 -10  -1  10      647.36      589.20     66.91 o
  -9  -1  10      305.12      339.47     83.32 o
  -8  -1  10      257.22      293.31     37.61 o
  -7  -1  10        1.48       23.07     21.01 o
  -6  -1  10     1350.33     1313.49     65.88 o
  -5  -1  10      311.89      356.74     55.68 o
  -4  -1  10      392.98      388.82     35.93 o
  -3  -1  10       96.30      103.15     24.36 o
  -2  -1  10     4067.02     3637.59    205.69 o
  -1  -1  10     4844.10     4530.26    145.50 o
   0  -1  10       73.71      118.19     23.25 o
   1  -1  10     1234.59     1249.19     69.92 o
   2  -1  10      113.65      120.71     15.18 o
   3  -1  10      211.38      201.05     18.79 o
   4  -1  10        1.99       -2.85     13.42 o
   5  -1  10       28.88       13.78     16.07 o
   6  -1  10      363.99      432.05     38.48 o
   7  -1  10     1393.23     1508.15     70.68 o
   8  -1  10      653.72      755.00     54.28 o
   9  -1  10       63.49       98.50     25.90 o
  10  -1  10       23.14       94.63     27.51 o
  11  -1  10       81.97       80.82     37.38 o
 -10   0  10       12.65       11.74     33.44 o
  -9   0  10      376.17      426.96     55.13 o
  -8   0  10       25.72       52.84     54.16 o
  -7   0  10     1481.31     1477.57     70.98 o
  -6   0  10     2229.91     2068.71     75.77 o
  -5   0  10      294.66      279.43     30.88 o
  -4   0  10       62.33       64.08     19.61 o
  -3   0  10      726.23      734.11     62.00 o
  -2   0  10     1907.17     1837.96     76.73 o
  -1   0  10       60.35       46.07     31.45 o
   0   0  10     3064.13     2908.97    109.77 o
   1   0  10      170.14      218.38     16.80 o
   2   0  10     8796.35     8134.39    409.08 o
   3   0  10     5435.10     5240.90    107.65 o
   4   0  10        8.50       -7.35     18.53 o
   5   0  10      464.66      450.69     47.24 o
   6   0  10      681.96      633.66     57.63 o
   7   0  10      379.56      354.13     52.08 o
   8   0  10      355.78      360.97     40.24 o
   9   0  10      271.79      303.38     37.79 o
  10   0  10      670.30      755.32     58.42 o
  11   0  10     1135.30     1109.10     72.18 o
 -10   1  10      163.89      207.19     43.85 o
  -9   1  10       21.35       17.67     37.56 o
  -8   1  10      365.32      446.94     54.30 o
  -7   1  10     1196.93     1209.64     63.42 o
  -6   1  10       47.38        9.61     19.72 o
  -5   1  10     1813.75     1702.15     66.84 o
  -4   1  10      748.81      720.45     46.23 o
  -3   1  10     6451.72     6282.58    152.42 o
  -2   1  10     1490.02     1316.36     54.25 o
  -1   1  10     1275.11     1257.38     51.96 o
   0   1  10      554.31      534.00     35.56 o
   1   1  10     1842.59     1829.13     47.50 o
   2   1  10     2260.13     2212.53     55.52 o
   3   1  10     3270.99     3057.10    137.89 o
   4   1  10      942.74      977.16     46.31 o
   5   1  10     4094.36     3934.03    107.46 o
   6   1  10     1690.41     1587.72    201.72 o
   7   1  10      406.87      457.57     39.80 o
   8   1  10     1330.35     1222.44     64.77 o
   9   1  10        0.89       26.14     19.36 o
  10   1  10      601.30      703.38     67.34 o
  11   1  10       18.34       75.78     26.54 o
 -10   2  10        3.80       -0.46     31.37 o
  -9   2  10        2.65       48.87     42.11 o
  -8   2  10        4.61      -10.18     26.11 o
  -7   2  10      285.15      356.33     57.21 o
  -6   2  10     2543.46     2371.33     80.98 o
  -5   2  10      189.39      226.21     28.22 o
  -4   2  10     2041.54     2000.65     73.87 o
  -3   2  10      546.55      548.41     38.47 o
  -2   2  10       85.79       84.12     18.83 o
  -1   2  10        5.79       21.10     14.39 o
   0   2  10        3.60       -3.82      9.33 o
   1   2  10        7.30       18.15     10.13 o
   2   2  10     4737.29     4549.81     94.53 o
   3   2  10     2686.50     2502.91     61.08 o
   4   2  10      107.08      114.29     14.62 o
   5   2  10     1227.36     1239.61     54.40 o
   6   2  10        5.31        6.27     14.47 o
   7   2  10        7.06       31.78     16.32 o
   8   2  10      281.32      305.67     41.54 o
   9   2  10       48.89       66.49     22.13 o
  10   2  10      257.63      178.31     31.15 o
  11   2  10      493.50      487.08     46.63 o
  12   2  10        4.00       44.76     32.29 o
 -10   3  10       12.52       16.79     36.15 o
  -9   3  10      132.29       36.15     51.12 o
  -8   3  10        4.82        8.68     27.31 o
  -7   3  10      296.07      286.35     68.12 o
  -6   3  10     1193.83     1246.41     82.63 o
  -5   3  10      125.77      177.35     24.66 o
  -4   3  10      257.87      302.15     29.71 o
  -3   3  10     1053.53      946.59     72.43 o
  -2   3  10     1159.84     1102.27     49.72 o
  -1   3  10      127.06      145.43     15.39 o
   0   3  10        5.68       19.69     11.05 o
   1   3  10     1104.78     1074.32     36.05 o
   2   3  10     4297.98     4155.43     88.41 o
   3   3  10      955.44      913.52     33.88 o
   4   3  10      467.33      476.32     25.65 o
   5   3  10       63.96       48.91     17.05 o
   6   3  10       74.97      119.08     34.74 o
   7   3  10       39.43       59.75     18.16 o
   8   3  10       52.70       75.55     19.82 o
   9   3  10       32.38       68.73     26.33 o
  10   3  10      236.18      344.35     37.11 o
  11   3  10      848.66      802.54     59.30 o
  12   3  10       40.33       64.45     26.85 o
  -9   4  10       40.11       64.80     40.00 o
  -8   4  10        0.44        9.74     33.71 o
  -7   4  10       21.66       52.97     27.98 o
  -6   4  10       30.49       33.62     42.61 o
  -5   4  10      436.90      355.13     46.10 o
  -4   4  10      375.49      343.11     30.72 o
  -3   4  10     4506.47     4409.40    161.77 o
  -2   4  10     2054.95     1989.29     61.09 o
  -1   4  10        6.83        4.15     10.65 o
   0   4  10      343.26      352.59     23.23 o
   1   4  10      502.60      560.93     28.43 o
   2   4  10       30.18       23.07     11.67 o
   3   4  10      481.73      460.42     31.24 o
   4   4  10       68.56       61.40     15.78 o
   5   4  10     2392.90     2327.16     73.45 o
   6   4  10     4589.68     4063.67    272.75 o
   7   4  10     1670.21     1470.85     60.69 o
   8   4  10      149.89      116.21     22.50 o
   9   4  10        0.73       23.74     17.61 o
  10   4  10      209.63      202.16     36.91 o
  11   4  10        0.05       57.46     23.83 o
  12   4  10      183.37      211.84     33.81 o
  -9   5  10        3.76       70.94     37.72 o
  -8   5  10      666.25      700.98    150.17 o
  -7   5  10     1142.64     1055.14     97.75 o
  -6   5  10      549.06      505.63     57.09 o
  -5   5  10        2.50        5.99     22.37 o
  -4   5  10     1435.14     1333.31     64.50 o
  -3   5  10     1332.16     1243.49     43.99 o
  -2   5  10      732.45      710.18     33.88 o
  -1   5  10      265.85      302.84     23.48 o
   0   5  10     1204.88     1164.26     40.86 o
   1   5  10     3138.16     3167.51     74.22 o
   2   5  10     4867.75     4445.38     94.99 o
   3   5  10     1626.08     1652.28     47.90 o
   4   5  10      717.00      724.10     33.11 o
   5   5  10     3602.52     3535.13     80.44 o
   6   5  10      463.73      435.72     35.46 o
   7   5  10      231.56      255.24     35.53 o
   8   5  10       27.90       51.13     27.81 o
   9   5  10      251.43      265.49     32.39 o
  10   5  10      765.27      732.94     52.48 o
  11   5  10      712.11      728.68     65.58 o
  12   5  10       21.35       68.37     30.46 o
  -9   6  10      537.92      688.27     76.70 o
  -8   6  10      394.38      509.81     64.88 o
  -7   6  10       27.80       12.89     28.69 o
  -6   6  10       31.64       -6.26     23.39 o
  -5   6  10       65.61      129.34     34.86 o
  -4   6  10      161.20      190.07     35.77 o
  -3   6  10     3466.90     3419.90     99.15 o
  -2   6  10     2222.62     2302.66     64.75 o
  -1   6  10     1791.27     1709.88     50.67 o
   0   6  10     2293.92     2095.94     79.85 o
   1   6  10        6.55       17.95     12.49 o
   2   6  10      198.75      284.32     27.91 o
   3   6  10        3.50        3.64     11.99 o
   4   6  10       60.24       32.08     13.46 o
   5   6  10     1860.98     1797.79     51.62 o
   6   6  10     3463.80     3140.03    143.12 o
   7   6  10      104.72      138.22     22.93 o
   8   6  10     1986.63     1835.35    141.83 o
   9   6  10      474.04      545.07     44.86 o
  10   6  10       71.13      105.00     24.42 o
  11   6  10      132.14      136.81     40.97 o
  12   6  10        2.93       48.05     30.20 o
  -8   7  10      277.85      285.23     52.83 o
  -7   7  10      360.95      285.45     49.92 o
  -6   7  10       14.18       15.68     29.44 o
  -5   7  10      217.47      229.84     49.41 o
  -4   7  10     1776.10     1633.04     69.36 o
  -3   7  10     1189.34     1183.15     75.63 o
  -2   7  10       12.28       15.66     18.42 o
  -1   7  10      806.01      807.06     40.60 o
   0   7  10      165.63      169.13     19.33 o
   1   7  10     2965.39     2961.47     73.04 o
   2   7  10      511.22      527.29     31.31 o
   3   7  10      158.22      183.45     24.84 o
   4   7  10     1465.51     1449.74     47.21 o
   5   7  10     2362.26     2200.54    124.34 o
   6   7  10     1573.81     1528.33     59.84 o
   7   7  10      217.57      245.79     28.59 o
   8   7  10      351.48      317.11     32.28 o
   9   7  10      392.00      376.81     36.51 o
  10   7  10      482.35      457.58    108.86 o
  11   7  10       18.72       59.36     38.70 o
  12   7  10       10.39       26.28     36.99 o
  -8   8  10      191.07      244.76     51.29 o
  -7   8  10       22.06       25.10     32.53 o
  -6   8  10       63.57       78.18     25.62 o
  -5   8  10       32.90       31.65     21.71 o
  -4   8  10       12.81        6.39     18.80 o
  -3   8  10      116.32      112.96     23.85 o
  -2   8  10       73.29       76.41     21.09 o
  -1   8  10        3.59       -3.74     14.27 o
   0   8  10     3139.40     3062.72     75.66 o
   1   8  10     1049.52     1091.53     42.85 o
   2   8  10      159.64      163.86     20.67 o
   3   8  10        0.55       21.35     13.96 o
   4   8  10       53.05       77.00     16.08 o
   5   8  10      299.94      321.30     26.67 o
   6   8  10        7.31       29.67     13.88 o
   7   8  10       71.77       56.12     17.33 o
   8   8  10      415.85      507.55     39.84 o
   9   8  10     1130.96      899.30     73.04 o
  10   8  10      301.10      318.16     47.98 o
  11   8  10        2.51       27.05     25.37 o
  12   8  10       15.64       26.23     32.42 o
  -7   9  10      155.89      185.00     46.02 o
  -6   9  10       12.04       20.74     23.59 o
  -5   9  10      551.23      508.48     67.10 o
  -4   9  10      147.28      147.71     28.29 o
  -3   9  10      258.89      304.82     35.21 o
  -2   9  10      378.62      356.46     35.40 o
  -1   9  10      913.34      898.16     52.69 o
   0   9  10     2992.22     2786.59     87.63 o
   1   9  10        4.46        6.54     13.08 o
   2   9  10      282.17      325.29     26.42 o
   3   9  10      478.45      481.30     31.42 o
   4   9  10      677.62      717.29     37.42 o
   5   9  10       56.58       72.37     15.91 o
   6   9  10      948.31      979.43     49.10 o
   7   9  10       42.19       39.13     24.26 o
   8   9  10      275.51      265.83     40.91 o
   9   9  10      185.62      176.42     36.57 o
  10   9  10        0.53       40.16     30.66 o
  11   9  10       45.40       45.95     56.54 o
  12   9  10       97.95      195.57     66.58 o
  -6  10  10      139.56       82.77     29.96 o
  -5  10  10     1151.55     1091.61    110.25 o
  -4  10  10      266.56      231.48     46.29 o
  -3  10  10        0.85        9.85     20.47 o
  -2  10  10      161.66      151.06     25.32 o
  -1  10  10        8.71       29.68     18.42 o
   0  10  10      251.36      263.99     30.30 o
   1  10  10     3324.89     3260.74    101.84 o
   2  10  10      727.53      765.56     39.27 o
   3  10  10     1193.48     1152.72     47.73 o
   4  10  10     2638.94     2479.76     89.53 o
   5  10  10       34.61       46.62     18.00 o
   6  10  10       21.42       -0.27     25.56 o
   7  10  10       85.61       59.15     35.58 o
   8  10  10        5.71       -0.99     22.81 o
   9  10  10      795.63      837.09     71.93 o
  10  10  10      557.90      733.94     68.85 o
  11  10  10        3.52        0.50     29.90 o
  12  10  10      287.04      402.56    140.93 o
  -6  11  10      142.54      153.15     34.14 o
  -5  11  10       37.29       99.23     28.21 o
  -4  11  10      870.71      924.81     63.11 o
  -3  11  10      229.14      230.02     36.42 o
  -2  11  10      132.70      172.31     28.41 o
  -1  11  10     1145.75     1108.15     62.49 o
   0  11  10      595.86      626.70     46.27 o
   1  11  10      117.67      115.28     22.60 o
   2  11  10      958.34      830.48     51.06 o
   3  11  10      465.53      478.23     32.80 o
   4  11  10      535.42      508.20     39.84 o
   5  11  10     1767.49     1588.81     66.32 o
   6  11  10       48.56       56.99     20.26 o
   7  11  10      252.97      227.35     29.49 o
   8  11  10      892.82      858.73    115.96 o
   9  11  10      998.28      991.71     80.83 o
  10  11  10        6.23        9.36     24.99 o
  11  11  10      349.41      246.07     69.36 o
  12  11  10        4.60       30.96     31.05 o
  -5  12  10      427.75      485.69     49.89 o
  -4  12  10      102.29      124.24     32.46 o
  -3  12  10      273.27      294.58     38.18 o
  -2  12  10      308.66      334.08     39.11 o
  -1  12  10        9.09       57.05     21.50 o
   0  12  10      737.93      761.09     52.44 o
   1  12  10      235.96      239.59     30.83 o
   2  12  10        6.11       -1.09     21.43 o
   3  12  10     1322.89     1426.02     86.33 o
   4  12  10     1134.44     1239.78    104.15 o
   5  12  10      166.81      211.17     28.39 o
   6  12  10      283.82      369.46     42.11 o
   7  12  10       29.46        6.33     19.58 o
   8  12  10       41.93      137.41     32.85 o
   9  12  10       51.10       43.55     27.88 o
  10  12  10       10.75       36.49     41.88 o
  11  12  10       80.62       21.79     60.76 o
  -4  13  10       30.52       55.18     30.06 o
  -3  13  10      113.52      121.96     36.56 o
  -2  13  10      262.08      293.52     45.13 o
  -1  13  10      476.25      520.56     45.76 o
   0  13  10       68.65      126.26     32.65 o
   1  13  10       10.54       19.62     26.21 o
   2  13  10        3.66       42.20     25.97 o
   3  13  10      320.36      344.82     46.71 o
   4  13  10        1.66       22.78     24.30 o
   5  13  10      225.59      230.37     30.42 o
   6  13  10       64.60       79.07     22.35 o
   7  13  10      372.53      512.83     44.24 o
   8  13  10       67.83       65.48     51.22 o
   9  13  10      147.38      179.04     48.47 o
  10  13  10       71.46       63.80     40.67 o
  11  13  10        7.95       45.59     32.33 o
  -3  14  10        7.64       13.13     26.30 o
  -2  14  10      267.62      294.01     51.82 o
  -1  14  10       92.61      184.84     55.97 o
   0  14  10       24.60       29.09     28.64 o
   1  14  10        3.47       27.74     28.89 o
   2  14  10       98.87      110.30     32.29 o
   3  14  10        1.70       84.19     29.28 o
   4  14  10      894.38      942.36     77.43 o
   5  14  10      403.07      381.28     50.46 o
   6  14  10      124.59      118.40     40.39 o
   7  14  10      284.35      327.98     37.29 o
   8  14  10       63.33       60.09     32.31 o
   9  14  10       32.93       55.94     35.01 o
  10  14  10       36.53       35.60     30.73 o
  -1  15  10      172.02      219.08     48.44 o
   0  15  10      178.92      213.41     73.58 o
   1  15  10       22.15       48.68     30.90 o
   2  15  10       88.77      148.06     36.33 o
   3  15  10      321.89      376.31     51.83 o
   4  15  10      428.47      622.05     65.42 o
   5  15  10       16.51       68.18     31.95 o
   6  15  10      561.07      659.31     79.87 o
   7  15  10        3.06       -0.91     21.93 o
   8  15  10      520.59      548.68     58.00 o
   9  15  10       20.12       16.63     31.15 o
   1  16  10      185.01      253.69     44.82 o
   2  16  10        0.75      -15.20     30.13 o
   3  16  10       20.07       59.38     33.68 o
   4  16  10       82.80      152.11     37.18 o
   5  16  10       93.25      157.13     60.05 o
   6  16  10       50.54      138.76     37.72 o
   7  16  10      752.74      767.84     76.09 o
  -4 -10  11      105.61      131.13     43.82 o
  -3 -10  11      216.59      263.49     50.70 o
  -2 -10  11      302.02      360.60     54.68 o
  -1 -10  11       37.27       33.00     32.45 o
   0 -10  11      274.60      236.60     46.96 o
  -6  -9  11        6.89       49.67     36.74 o
  -5  -9  11      304.75      355.20     57.22 o
  -4  -9  11      339.35      326.24    105.38 o
  -3  -9  11       28.59        4.17     32.23 o
  -2  -9  11       11.76       32.02     90.18 o
  -1  -9  11       16.03       40.45     32.45 o
   0  -9  11      111.61      181.70     40.97 o
   1  -9  11      433.60      376.99     74.45 o
   2  -9  11      171.95      136.21     38.22 o
   3  -9  11       72.21       62.42     91.55 o
  -7  -8  11        9.11      -11.14     32.98 o
  -6  -8  11       99.63       47.62     36.51 o
  -5  -8  11        3.66       -1.95     30.34 o
  -4  -8  11      440.04      456.65     65.24 o
  -3  -8  11      245.68      363.93     51.99 o
  -2  -8  11        0.12       38.77     48.30 o
  -1  -8  11      179.85      227.97     42.29 o
   0  -8  11      209.36      245.73     33.93 o
   1  -8  11      231.83      281.11     46.05 o
   2  -8  11      114.46      226.04     40.08 o
   3  -8  11      110.72      125.56     35.84 o
   4  -8  11      218.18      203.19     41.26 o
  -8  -7  11       17.70       31.35     73.78 o
  -7  -7  11        7.72       71.53     41.58 o
  -6  -7  11        1.40       16.17     32.67 o
  -5  -7  11      338.73      269.24     49.05 o
  -4  -7  11      285.97      246.52     45.88 o
  -3  -7  11       13.90       34.52     28.87 o
  -2  -7  11       63.00       61.52     23.21 o
  -1  -7  11        2.49        1.55     21.31 o
   0  -7  11       62.65      116.51     26.43 o
   1  -7  11       25.01       16.90     21.82 o
   2  -7  11       15.23       -5.37     50.85 o
   3  -7  11       25.48       90.92     30.77 o
   4  -7  11      431.69      478.11     54.69 o
   5  -7  11      200.69      226.91     61.79 o
   6  -7  11       32.20      124.12     53.63 o
  -8  -6  11      417.99      369.52     56.69 o
  -7  -6  11      192.81      245.42     47.06 o
  -6  -6  11       67.08       64.05     34.82 o
  -5  -6  11      767.51      706.01     70.17 o
  -4  -6  11       87.21      119.87     32.37 o
  -3  -6  11       85.86      117.76     45.67 o
  -2  -6  11        7.12       20.17     20.57 o
  -1  -6  11      202.01      296.95     37.99 o
   0  -6  11      612.78      581.11     45.91 o
   1  -6  11     1105.68     1053.71     59.52 o
   2  -6  11      272.74      330.94    117.06 o
   3  -6  11      229.59      331.05     55.47 o
   4  -6  11      240.68      291.31     42.73 o
   5  -6  11       39.11       57.64     29.80 o
   6  -6  11        3.27       90.43     45.32 o
   7  -6  11       13.18       45.26     53.96 o
  -9  -5  11       86.30      101.53     42.79 o
  -8  -5  11        4.53        8.50     34.78 o
  -7  -5  11       55.54       57.26     30.38 o
  -6  -5  11       32.21        6.72     32.70 o
  -5  -5  11      287.32      295.68     35.44 o
  -4  -5  11     1779.37     1716.59     78.14 o
  -3  -5  11      764.90      764.67     54.31 o
  -2  -5  11     1170.49     1191.41    102.84 o
  -1  -5  11      249.39      308.75     33.70 o
   0  -5  11      262.11      250.70     31.05 o
   1  -5  11      146.48      143.10     39.57 o
   2  -5  11      319.27      323.21     45.51 o
   3  -5  11       40.10       61.45     28.07 o
   4  -5  11      885.18     1186.86     81.29 o
   5  -5  11      655.39      748.56     66.89 o
   6  -5  11      159.79      177.04     31.50 o
   7  -5  11       96.99      195.08     43.03 o
   8  -5  11       23.77       59.18     35.29 o
  -9  -4  11      393.77      442.42     60.45 o
  -8  -4  11       92.01      135.09     39.15 o
  -7  -4  11       73.14      102.36     26.32 o
  -6  -4  11      628.26      720.81     54.19 o
  -5  -4  11     1497.84     1560.10     75.13 o
  -4  -4  11      224.98      265.97     34.53 o
  -3  -4  11      649.22      616.86     48.37 o
  -2  -4  11       33.72        5.25     22.10 o
  -1  -4  11      230.30      281.53     32.56 o
   0  -4  11      740.58      795.43     49.67 o
   1  -4  11       12.47       -3.94     15.59 o
   2  -4  11       82.02      135.31     37.37 o
   3  -4  11     1148.48     1248.30     79.84 o
   4  -4  11     1295.39     1315.45     83.63 o
   5  -4  11        8.26       51.56     20.20 o
   6  -4  11      101.87      139.29     58.65 o
   7  -4  11        0.76       24.15     36.28 o
   8  -4  11      280.54      318.08     60.63 o
  -9  -3  11      573.05      659.44    101.96 o
  -8  -3  11       36.42       63.27     26.90 o
  -7  -3  11       78.64      132.24     45.92 o
  -6  -3  11       13.68       -9.94     19.95 o
  -5  -3  11       90.95       83.25     28.00 o
  -4  -3  11       80.77       55.07     25.76 o
  -3  -3  11        8.52       17.98     17.74 o
  -2  -3  11      886.98      951.32     54.77 o
  -1  -3  11     2399.64     2244.08     77.36 o
   0  -3  11     1146.72     1133.27     74.71 o
   1  -3  11       33.25       62.63     19.03 o
   2  -3  11        4.42       13.74     15.53 o
   3  -3  11       68.83      106.20     27.09 o
   4  -3  11       16.92       40.73     18.57 o
   5  -3  11       63.16       76.81     23.45 o
   6  -3  11        7.28        9.73     18.32 o
   7  -3  11     1174.93     1148.46     75.56 o
   8  -3  11      661.40      669.62     66.83 o
   9  -3  11        5.29       15.22     32.02 o
 -10  -2  11        1.17      103.37     51.62 o
  -9  -2  11        3.23       51.44     28.25 o
  -8  -2  11       45.30       88.02     26.93 o
  -7  -2  11       87.71       74.00     25.36 o
  -6  -2  11      751.65      755.61     54.38 o
  -5  -2  11      647.56      671.10     49.66 o
  -4  -2  11      475.97      589.02     45.86 o
  -3  -2  11       57.16       81.26     23.91 o
  -2  -2  11      756.09      791.75     49.34 o
  -1  -2  11       12.52       41.64     23.49 o
   0  -2  11      219.03      253.07     46.66 o
   1  -2  11        5.95      -14.56     15.23 o
   2  -2  11      605.58      583.34     39.94 o
   3  -2  11      212.90      242.53     45.16 o
   4  -2  11      875.34      814.61     48.14 o
   5  -2  11     1100.72      979.83     55.64 o
   6  -2  11       57.87       56.10     21.16 o
   7  -2  11      249.94      240.92     34.61 o
   8  -2  11        2.46       31.94     26.07 o
   9  -2  11        7.20       26.40     24.73 o
  10  -2  11       71.32      126.16     36.73 o
 -10  -1  11      106.03      143.35     43.38 o
  -9  -1  11      317.82      312.31     50.82 o
  -8  -1  11       88.82      108.00     28.08 o
  -7  -1  11      644.76      580.63     48.48 o
  -6  -1  11      512.82      466.49     43.33 o
  -5  -1  11        7.73       15.94     19.18 o
  -4  -1  11      189.24      203.95     28.58 o
  -3  -1  11        6.76      -16.20     16.20 o
  -2  -1  11       24.37       45.96     25.59 o
  -1  -1  11     2871.42     2841.12     87.04 o
   0  -1  11     1999.80     1895.67     82.16 o
   1  -1  11      207.68      216.05     36.38 o
   2  -1  11     1148.15     1097.58     50.47 o
   3  -1  11      766.35      682.29     32.87 o
   4  -1  11       24.55       47.97     29.85 o
   5  -1  11       25.99       42.30     19.13 o
   6  -1  11       24.16       26.76     19.17 o
   7  -1  11       67.23      101.48     25.60 o
   8  -1  11      374.24      359.80     39.84 o
   9  -1  11      119.00      129.84     29.24 o
  10  -1  11       16.89       17.61     25.92 o
 -10   0  11      407.67      508.06     66.71 o
  -9   0  11       89.37       78.83     36.25 o
  -8   0  11      105.13      109.28     35.58 o
  -7   0  11      191.00      201.76     32.08 o
  -6   0  11      103.33      101.77     33.82 o
  -5   0  11      255.13      229.92     30.93 o
  -4   0  11      197.16      199.25     32.11 o
  -3   0  11      504.21      546.79     48.66 o
  -2   0  11     1330.73     1295.76     57.40 o
  -1   0  11     4457.21     4216.88    113.42 o
   0   0  11       61.47      105.19     21.12 o
   1   0  11      476.03      452.18     35.49 o
   2   0  11       15.46       36.03     17.17 o
   3   0  11     1187.54     1203.28     41.51 o
   4   0  11      321.38      307.48     29.98 o
   5   0  11      200.19      144.47     23.14 o
   6   0  11      878.23     1005.89    125.37 o
   7   0  11     1673.96     1634.72    134.74 o
   8   0  11      482.56      516.75     45.70 o
   9   0  11        4.81       19.68     23.09 o
  10   0  11       51.82       46.40     26.23 o
  11   0  11       59.61      115.63     32.06 o
 -10   1  11       78.93       85.97     40.51 o
  -9   1  11      210.93      271.52     82.41 o
  -8   1  11       11.45       46.48     54.70 o
  -7   1  11      782.59      714.41    121.14 o
  -6   1  11     2922.99     2761.03    149.74 o
  -5   1  11      953.96      870.55     74.87 o
  -4   1  11       52.16       15.31     25.11 o
  -3   1  11      373.68      431.81     51.24 o
  -2   1  11      226.49      251.05     30.94 o
  -1   1  11      350.39      325.98     31.41 o
   0   1  11       51.29       29.32     16.36 o
   1   1  11       70.70       41.58     17.03 o
   2   1  11     4279.57     4143.99    100.66 o
   3   1  11     5334.59     5085.85    106.45 o
   4   1  11        9.95       10.66     29.46 o
   5   1  11      212.06      237.60     51.38 o
   6   1  11      240.99      297.17     31.04 o
   7   1  11        8.28       23.46     18.49 o
   8   1  11        5.16       10.65     24.19 o
   9   1  11      134.71      114.59     75.65 o
  10   1  11      372.91      484.95     59.56 o
  11   1  11      784.90      838.82     63.77 o
  -9   2  11        7.68       -3.02     31.21 o
  -8   2  11       90.44      118.62     36.32 o
  -7   2  11      213.26      204.90     41.81 o
  -6   2  11        5.52       20.37     25.93 o
  -5   2  11     1169.82     1094.33     58.93 o
  -4   2  11       22.82       48.00     24.74 o
  -3   2  11     2784.38     2578.53     82.78 o
  -2   2  11     3508.43     3411.95     98.55 o
  -1   2  11      152.75      148.67     23.13 o
   0   2  11       68.16       63.66     18.81 o
   1   2  11      613.50      639.55     43.64 o
   2   2  11      894.27      854.30     41.53 o
   3   2  11       78.93       77.75     14.57 o
   4   2  11      585.89      588.72     38.62 o
   5   2  11     2881.97     2726.98     84.95 o
   6   2  11     1611.89     1641.46     98.91 o
   7   2  11      339.62      356.72     35.16 o
   8   2  11      712.08      518.68     77.46 o
   9   2  11       68.72       69.18     29.01 o
  10   2  11      337.47      279.19     42.98 o
  11   2  11       28.36       30.45     24.64 o
  -9   3  11        0.71      -21.70     51.55 o
  -8   3  11      212.54      227.70     45.11 o
  -7   3  11      114.43      163.07     38.33 o
  -6   3  11      392.10      419.63     52.31 o
  -5   3  11      775.32      672.77     62.22 o
  -4   3  11      514.40      536.12     41.61 o
  -3   3  11     2083.62     1937.78     68.68 o
  -2   3  11       39.95       44.46     17.18 o
  -1   3  11        3.21        3.15     15.08 o
   0   3  11      573.08      554.17     38.38 o
   1   3  11        7.66       10.56     10.73 o
   2   3  11     1486.52     1468.37     67.43 o
   3   3  11     3635.31     3396.45     78.17 o
   4   3  11      122.80      112.04     15.99 o
   5   3  11     2159.60     2101.14     71.61 o
   6   3  11       62.18       65.37     18.97 o
   7   3  11       41.54       14.74     18.54 o
   8   3  11      523.71      521.10     45.42 o
   9   3  11      101.63       63.61     28.64 o
  10   3  11       49.58       35.09     41.36 o
  11   3  11      450.73      468.67     49.04 o
  12   3  11      258.44      270.09     45.10 o
  -9   4  11       44.58       66.73     34.76 o
  -8   4  11      197.69      270.35     50.17 o
  -7   4  11      342.40      415.70     56.41 o
  -6   4  11      753.67      653.82     67.28 o
  -5   4  11       16.22       19.56     24.63 o
  -4   4  11      917.25     1047.56     75.24 o
  -3   4  11        4.91       -2.45     14.70 o
  -2   4  11     1632.65     1510.59     57.76 o
  -1   4  11       47.26       52.89     17.74 o
   0   4  11      191.11      191.08     19.68 o
   1   4  11       30.66       35.67     13.34 o
   2   4  11     3940.06     3812.79    144.23 o
   3   4  11     2414.54     2386.05     61.36 o
   4   4  11      298.38      295.06     22.99 o
   5   4  11      924.95      956.15     50.09 o
   6   4  11     1862.57     1708.79     67.46 o
   7   4  11      198.40      205.64     35.01 o
   8   4  11       91.70      121.69     23.99 o
   9   4  11       12.32       52.67     26.69 o
  10   4  11      100.24      172.89     28.57 o
  11   4  11     1167.70     1040.11     67.52 o
  12   4  11      103.30      104.69     30.43 o
  -9   5  11      230.89      256.94     52.17 o
  -8   5  11      174.14      200.16     44.16 o
  -7   5  11       10.92       12.39     30.03 o
  -6   5  11       90.89      167.76     38.01 o
  -5   5  11      134.42      219.58     42.18 o
  -4   5  11      369.60      408.70     49.36 o
  -3   5  11     3496.41     3541.54    131.88 o
  -2   5  11     3047.70     2920.59    155.94 o
  -1   5  11        3.66       15.15     12.44 o
   0   5  11      705.08      709.26     35.81 o
   1   5  11       37.56       29.34     13.12 o
   2   5  11      457.05      444.14     28.20 o
   3   5  11      225.13      249.64     22.51 o
   4   5  11      356.15      371.20     30.32 o
   5   5  11     2252.96     2217.11     73.31 o
   6   5  11     4083.35     3826.63    107.76 o
   7   5  11      210.04      208.41     27.20 o
   8   5  11       28.59        1.42     24.97 o
   9   5  11       50.26       35.98     40.70 o
  10   5  11       55.72       61.80     22.70 o
  11   5  11        3.76       45.76     22.93 o
  12   5  11      124.93      148.48     49.04 o
  -8   6  11      756.75      882.71     82.90 o
  -7   6  11      809.92     1040.22     91.02 o
  -6   6  11       56.91       26.84     69.63 o
  -5   6  11       21.40       34.60     27.04 o
  -4   6  11     1048.73      967.62     75.78 o
  -3   6  11      252.60      248.50     38.87 o
  -2   6  11     1383.14     1415.85     59.92 o
  -1   6  11      425.79      460.21     30.24 o
   0   6  11     1262.78     1164.79     48.31 o
   1   6  11     4469.33     4349.60     96.71 o
   2   6  11     1217.09     1243.10     44.88 o
   3   6  11      338.31      324.09     24.99 o
   4   6  11      188.50      182.34     20.42 o
   5   6  11     2064.73     2020.84     57.27 o
   6   6  11       95.61      108.31     21.03 o
   7   6  11      906.98      945.09     64.58 o
   8   6  11       29.28       29.84     17.85 o
   9   6  11     1082.45      960.61     57.65 o
  10   6  11      669.28      702.20     53.04 o
  11   6  11      168.98      201.81     31.01 o
  12   6  11      104.87      189.90     43.91 o
  -8   7  11      160.81      147.08     45.62 o
  -7   7  11       10.28       22.19     32.05 o
  -6   7  11       57.19       92.78     35.74 o
  -5   7  11       30.50       47.48     54.80 o
  -4   7  11       36.68       23.38     27.65 o
  -3   7  11     1104.15     1195.69     60.77 o
  -2   7  11      961.67     1031.91     55.52 o
  -1   7  11      224.61      136.81     19.01 o
   0   7  11     2521.71     2465.93     66.12 o
   1   7  11      482.29      403.58     28.77 o
   2   7  11      126.51      119.65     18.79 o
   3   7  11        4.77        0.27     13.71 o
   4   7  11      170.02      157.41     19.98 o
   5   7  11      140.06      148.13     18.89 o
   6   7  11     1024.16     1002.04     52.62 o
   7   7  11      834.59      755.36     47.56 o
   8   7  11      950.92      978.86     56.18 o
   9   7  11      308.90      245.84     31.01 o
  10   7  11        2.57       37.51     19.58 o
  11   7  11       90.89      142.89     37.33 o
  12   7  11       51.40       61.27     52.66 o
  -7   8  11      239.46      323.48    114.88 o
  -6   8  11        1.80       28.11     51.15 o
  -5   8  11      352.77      423.27     92.79 o
  -4   8  11      306.96      307.68     35.41 o
  -3   8  11      654.46      671.86     48.32 o
  -2   8  11      254.37      220.42     29.33 o
  -1   8  11     1139.62     1137.28     84.26 o
   0   8  11       43.27       29.73     18.48 o
   1   8  11     1377.85     1298.99     48.29 o
   2   8  11      218.65      257.93     36.64 o
   3   8  11       18.03       15.04     13.70 o
   4   8  11      372.34      380.85     28.50 o
   5   8  11     1651.05     1555.61     51.08 o
   6   8  11     2281.66     2164.19     73.93 o
   7   8  11        9.83       -2.91     19.10 o
   8   8  11       16.77       15.33     17.11 o
   9   8  11      386.61      345.62     47.50 o
  10   8  11      170.65      202.42     59.48 o
  11   8  11       10.06       16.01     49.07 o
  12   8  11       19.98       45.20     31.83 o
  -7   9  11      110.12       89.07     41.42 o
  -6   9  11      172.98      142.99     40.44 o
  -5   9  11       33.31       84.88     39.16 o
  -4   9  11       47.49       45.30     22.23 o
  -3   9  11        5.62        9.13     19.13 o
  -2   9  11       62.62       90.90     21.80 o
  -1   9  11       37.59       48.60     19.40 o
   0   9  11     2258.89     2251.33     77.25 o
   1   9  11     3396.44     3421.97     84.25 o
   2   9  11       24.86       40.69     19.50 o
   3   9  11       18.81       18.19     13.82 o
   4   9  11       53.73       63.73     15.57 o
   5   9  11       73.17       61.74     16.16 o
   6   9  11        3.09       19.98     14.45 o
   7   9  11      295.81      279.36     39.29 o
   8   9  11       22.25        1.54     36.09 o
   9   9  11     1541.07     1368.65     91.09 o
  10   9  11      429.86      442.65     55.55 o
  11   9  11        6.00       53.10     50.31 o
  12   9  11       69.35       75.01     32.12 o
  -6  10  11      166.79       74.33    107.35 o
  -5  10  11      136.02      241.13     35.70 o
  -4  10  11      755.99      734.31     58.18 o
  -3  10  11      400.45      532.99     46.73 o
  -2  10  11       43.91      147.41     60.56 o
  -1  10  11       59.04       64.87     21.15 o
   0  10  11      349.36      371.08     36.06 o
   1  10  11        1.38       27.37     17.39 o
   2  10  11     1369.10     1432.16     52.97 o
   3  10  11        6.99       14.79     14.39 o
   4  10  11     1423.58     1361.63     52.81 o
   5  10  11      810.28      855.57     42.03 o
   6  10  11      308.40      285.40     31.55 o
   7  10  11       23.91       50.12     24.52 o
   8  10  11      891.38      885.42     72.79 o
   9  10  11      572.80      406.76     91.89 o
  10  10  11       35.39       93.67     31.91 o
  11  10  11       77.01       97.36     57.74 o
  12  10  11      177.39      190.45     46.78 o
  -5  11  11      714.37      773.71     61.13 o
  -4  11  11       96.72      110.73     30.54 o
  -3  11  11      126.09      193.27     32.83 o
  -2  11  11      145.90      139.02     27.26 o
  -1  11  11        1.75       34.01     19.30 o
   0  11  11      286.51      282.26     37.43 o
   1  11  11     1087.93     1168.28     67.94 o
   2  11  11       32.88       36.79     18.56 o
   3  11  11     2624.12     2396.59     92.28 o
   4  11  11     1934.04     1887.78     69.94 o
   5  11  11       36.63       63.83     19.88 o
   6  11  11       21.12       29.54     41.90 o
   7  11  11        6.41       32.36     24.50 o
   8  11  11        1.77      -15.28     20.87 o
   9  11  11      580.19      521.43     78.43 o
  10  11  11      792.12      795.61     96.67 o
  11  11  11       59.38       59.85     32.91 o
  -4  12  11      491.04      536.41     75.24 o
  -3  12  11       22.83       63.61     26.78 o
  -2  12  11      275.88      356.92     60.85 o
  -1  12  11      506.55      477.31     43.58 o
   0  12  11      863.96      807.84     54.69 o
   1  12  11      504.81      545.35     44.58 o
   2  12  11      222.81      217.91     30.04 o
   3  12  11       64.57      114.47     29.32 o
   4  12  11      528.87      575.19     44.12 o
   5  12  11      615.69      559.69     44.13 o
   6  12  11       64.70       59.36     21.18 o
   7  12  11      351.61      377.29     48.62 o
   8  12  11      153.63      143.40     36.24 o
   9  12  11      633.21      582.92     99.32 o
  10  12  11       84.14      174.34     50.38 o
  11  12  11       40.22       40.25     48.20 o
  -3  13  11       12.28      -25.51     25.51 o
  -2  13  11      189.63      237.92     36.19 o
  -1  13  11       25.57       60.56     33.48 o
   0  13  11      181.53      183.59     29.57 o
   1  13  11        0.47       46.30     27.93 o
   2  13  11        3.53       35.20     51.75 o
   3  13  11      244.74      277.35     43.00 o
   4  13  11      999.37      977.89    159.10 o
   5  13  11      150.10      202.33     31.17 o
   6  13  11      255.47      210.36     30.59 o
   7  13  11        0.58       32.75     22.27 o
   8  13  11      104.20       65.53     29.98 o
   9  13  11        0.95       45.16     30.75 o
  10  13  11        8.17       50.99     33.16 o
  -2  14  11        1.13       39.67     39.30 o
  -1  14  11      141.25      206.48     40.74 o
   0  14  11      211.21      201.62     54.46 o
   1  14  11       41.74       79.02     42.71 o
   2  14  11       49.66       95.92     31.60 o
   3  14  11      424.71      565.00     60.95 o
   4  14  11      233.02      255.78     41.58 o
   5  14  11      214.03      252.60     45.09 o
   6  14  11       57.44       85.47     23.76 o
   7  14  11      182.73      199.99     45.09 o
   8  14  11      131.96      160.48     36.59 o
   9  14  11       38.69       77.31     33.74 o
  10  14  11      109.21      172.93     70.87 o
  -1  15  11      271.81      388.83     55.17 o
   0  15  11        0.84       11.07     27.81 o
   1  15  11      156.20      131.00     38.80 o
   2  15  11       12.13        6.70     26.80 o
   3  15  11       24.00       62.55     28.92 o
   4  15  11      293.32      322.73     48.12 o
   5  15  11      400.80      415.37     53.69 o
   6  15  11      137.87      215.53     41.98 o
   7  15  11      739.15      836.45     62.19 o
   8  15  11       57.36       46.74     32.74 o
   9  15  11        1.14       15.49     29.21 o
   1  16  11        9.30       28.45     42.58 o
   2  16  11      328.48      432.69    154.95 o
   3  16  11      312.94      385.16     54.77 o
   4  16  11      220.70      153.10     58.38 o
   5  16  11       34.37       15.54     31.80 o
   6  16  11      276.01      375.86     54.66 o
   7  16  11        0.83       17.87     32.28 o
  -4  -9  12      258.60      371.60     57.79 o
  -3  -9  12      231.72      284.78     51.28 o
  -2  -9  12        8.49       -5.86     41.11 o
  -1  -9  12      116.94      168.10     95.84 o
   0  -9  12       74.33       70.83     51.55 o
   1  -9  12       25.95       21.56     47.06 o
  -6  -8  12        7.74       38.23     35.72 o
  -5  -8  12      189.23      158.06     45.90 o
  -4  -8  12      327.07      396.88     58.28 o
  -3  -8  12        1.19       -8.11     30.11 o
  -2  -8  12       51.20       46.10     32.58 o
  -1  -8  12       12.03       40.17     32.82 o
   0  -8  12      204.89      320.69     49.52 o
   1  -8  12      109.17      206.44     41.51 o
   2  -8  12        0.48       60.48     32.47 o
   3  -8  12       68.31       40.99     36.02 o
  -7  -7  12       12.96       55.21     36.70 o
  -6  -7  12        6.31        7.78     34.75 o
  -5  -7  12        0.29      -16.77     29.39 o
  -4  -7  12        5.75      -34.94     44.69 o
  -3  -7  12       47.69       22.99     95.30 o
  -2  -7  12      121.56      132.57     37.62 o
  -1  -7  12      230.26      278.10     38.08 o
   0  -7  12      487.59      526.34     47.10 o
   1  -7  12      113.47      120.18     35.21 o
   2  -7  12      118.14      172.97     50.45 o
   3  -7  12       24.13       30.90     29.74 o
   4  -7  12        9.57       83.20     34.89 o
   5  -7  12       13.83       89.05     38.26 o
  -7  -6  12       46.38       61.77     66.21 o
  -6  -6  12       11.05       23.07     33.78 o
  -5  -6  12       42.50       61.54     32.59 o
  -4  -6  12      402.26      430.75     57.06 o
  -3  -6  12     1255.94     1128.92    112.98 o
  -2  -6  12        0.48       26.61     21.02 o
  -1  -6  12      216.10      277.95     35.69 o
   0  -6  12       92.66      123.88     27.32 o
   1  -6  12       64.30       59.13     24.56 o
   2  -6  12       88.29      157.07     36.64 o
   3  -6  12       57.22       29.37     38.86 o
   4  -6  12       14.30      -17.20     26.87 o
   5  -6  12      416.10      349.99     51.26 o
   6  -6  12       79.02      107.17     36.08 o
  -8  -5  12      567.83      568.78     94.23 o
  -7  -5  12        1.81      -39.20     39.20 o
  -6  -5  12      262.03      215.45     46.40 o
  -5  -5  12      238.00      300.50     40.86 o
  -4  -5  12       55.39       64.24     26.32 o
  -3  -5  12      375.85      348.89     39.39 o
  -2  -5  12       97.93       98.29     25.36 o
  -1  -5  12      141.41      226.66     31.72 o
   0  -5  12      981.51      910.19     56.86 o
   1  -5  12      684.80      728.51     51.21 o
   2  -5  12        0.49       43.21     25.92 o
   3  -5  12      921.89      966.35     76.24 o
   4  -5  12      431.36      491.93     97.85 o
   5  -5  12       50.00       64.35     28.87 o
   6  -5  12        2.76       22.44     49.84 o
   7  -5  12        1.81       25.43     29.84 o
  -8  -4  12        6.18       30.96     67.45 o
  -7  -4  12       73.92      152.09     58.91 o
  -6  -4  12        4.83       51.16     25.16 o
  -5  -4  12      544.38      634.15     53.05 o
  -4  -4  12      824.97      827.24     90.15 o
  -3  -4  12       61.53       60.77     23.21 o
  -2  -4  12      901.54      935.71     59.03 o
  -1  -4  12      719.89      767.48     72.32 o
   0  -4  12       49.85       43.68     20.20 o
   1  -4  12        2.60       -9.52     22.44 o
   2  -4  12        1.16       18.97     24.50 o
   3  -4  12       51.93      120.78     36.52 o
   4  -4  12      841.87      929.37     75.18 o
   5  -4  12      626.89      550.28    126.67 o
   6  -4  12       12.25       46.54     29.70 o
   7  -4  12      235.67      362.07     54.88 o
   8  -4  12       46.85       74.80     29.08 o
  -9  -3  12       92.66      152.21     57.51 o
  -8  -3  12      217.65      326.91     84.76 o
  -7  -3  12        2.87       30.01     30.99 o
  -6  -3  12      487.07      428.56     55.10 o
  -5  -3  12      851.51      926.08     76.15 o
  -4  -3  12       45.74       50.20     22.84 o
  -3  -3  12       13.30       43.15     22.89 o
  -2  -3  12        1.18       -3.28     19.18 o
  -1  -3  12      123.02      158.29     27.18 o
   0  -3  12      584.93      620.38     46.07 o
   1  -3  12      190.39      158.69     25.61 o
   2  -3  12      412.04      439.67     37.57 o
   3  -3  12      377.04      486.86     72.07 o
   4  -3  12      614.90      685.13     63.83 o
   5  -3  12       40.69       41.80     37.63 o
   6  -3  12       31.86       32.80     34.45 o
   7  -3  12        8.46       39.15     22.75 o
   8  -3  12       44.40      186.09     34.23 o
  -9  -2  12      148.78      233.80     92.42 o
  -8  -2  12       27.65       80.83     29.46 o
  -7  -2  12       43.81       51.80     27.07 o
  -6  -2  12        3.37       21.26     22.57 o
  -5  -2  12        7.83       22.84     20.71 o
  -4  -2  12       78.00       81.45     23.31 o
  -3  -2  12       15.02       44.02     21.93 o
  -2  -2  12      483.16      525.65     48.44 o
  -1  -2  12     1651.77     1596.58     68.14 o
   0  -2  12      498.57      411.88     39.16 o
   1  -2  12       88.27      106.14     21.88 o
   2  -2  12       12.79       22.44     17.07 o
   3  -2  12       86.05       80.86     62.20 o
   4  -2  12       41.46       90.94     81.95 o
   5  -2  12        5.51       29.75     24.60 o
   6  -2  12        8.89        6.09     19.48 o
   7  -2  12      334.85      427.67     43.96 o
   8  -2  12      306.46      357.22     51.38 o
   9  -2  12       58.54       32.44     26.83 o
  -9  -1  12       20.38        1.05     69.06 o
  -8  -1  12        0.74       56.00     28.37 o
  -7  -1  12        5.43       -1.43     22.89 o
  -6  -1  12      435.34      406.36     42.46 o
  -5  -1  12     1122.03     1117.40     64.96 o
  -4  -1  12     1020.08     1127.58     62.84 o
  -3  -1  12       23.45       49.50     29.80 o
  -2  -1  12      196.15      194.62     27.86 o
  -1  -1  12      547.31      594.88     43.98 o
   0  -1  12       77.51       71.37     19.99 o
   1  -1  12       12.40        4.42     16.77 o
   2  -1  12        7.45       39.80     17.14 o
   3  -1  12     1014.33     1175.03     78.89 o
   4  -1  12      809.23      792.13     66.09 o
   5  -1  12      208.51      171.42     26.76 o
   6  -1  12        7.68       27.05     20.96 o
   7  -1  12      343.51      426.40     63.86 o
   8  -1  12      131.31      147.29     30.07 o
   9  -1  12       13.94       45.18     24.62 o
  10  -1  12        8.94       18.08     52.55 o
  -9   0  12      449.97      480.54     91.28 o
  -8   0  12       81.36      141.73     41.74 o
  -7   0  12      191.51      195.70     33.37 o
  -6   0  12     1377.82     1389.31     72.62 o
  -5   0  12      352.23      364.52     39.18 o
  -4   0  12      229.85      223.64     30.22 o
  -3   0  12      201.92      227.33     30.66 o
  -2   0  12      121.41      152.60     25.98 o
  -1   0  12     1094.70     1123.88     57.38 o
   0   0  12     1148.50      990.15     62.74 o
   1   0  12       15.38       43.31     19.26 o
   2   0  12     1123.25     1177.46     53.84 o
   3   0  12     1068.49      998.08    100.76 o
   4   0  12       11.62       12.01     15.56 o
   5   0  12       10.59        2.71     15.44 o
   6   0  12       31.75       33.30     18.94 o
   7   0  12      517.03      597.57     48.87 o
   8   0  12      779.72      770.53     58.98 o
   9   0  12      192.42      233.30     35.96 o
  10   0  12      184.16      271.57     39.23 o
  -9   1  12        1.28      -10.27     34.25 o
  -8   1  12      225.32      244.01     47.32 o
  -7   1  12       32.93       92.12     44.25 o
  -6   1  12       43.75       38.28     23.53 o
  -5   1  12      583.13      641.73     49.10 o
  -4   1  12      291.23      286.19     34.87 o
  -3   1  12      220.71      185.50     26.92 o
  -2   1  12     4509.76     4224.92    134.24 o
  -1   1  12     2078.18     1987.08     71.09 o
   0   1  12      160.06      142.24     24.81 o
   1   1  12      674.36      676.81     44.07 o
   2   1  12        5.50       11.20     15.78 o
   3   1  12      175.02      210.60     38.66 o
   4   1  12      557.41      544.59     43.70 o
   5   1  12      311.34      310.00     32.28 o
   6   1  12      434.41      502.84     45.36 o
   7   1  12     2047.57     1979.04     75.64 o
   8   1  12      264.51      303.59     46.01 o
   9   1  12      100.04      195.41     31.11 o
  10   1  12       43.58       47.85     25.25 o
  11   1  12       60.50       71.75     37.31 o
  -9   2  12       41.42      115.27     49.98 o
  -8   2  12      149.84      126.33     39.95 o
  -7   2  12      821.05      935.28     85.19 o
  -6   2  12      966.89      853.39     73.99 o
  -5   2  12       42.64       66.06     22.22 o
  -4   2  12      298.39      331.38     46.67 o
  -3   2  12      317.82      330.04     34.61 o
  -2   2  12        1.82        8.82     16.63 o
  -1   2  12     1010.85      884.36     50.76 o
   0   2  12      134.85      121.27     23.17 o
   1   2  12     1135.24     1079.62     68.75 o
   2   2  12     2763.11     2703.01     82.60 o
   3   2  12      716.11      745.10     34.47 o
   4   2  12      140.96      120.49     22.32 o
   5   2  12      105.17      106.52     22.14 o
   6   2  12       32.40       40.35     18.33 o
   7   2  12       36.72       30.38     18.48 o
   8   2  12      169.90      189.77     28.78 o
   9   2  12       19.18       96.36     24.95 o
  10   2  12      156.91      170.78     31.30 o
  11   2  12      229.48      279.34     79.80 o
  -9   3  12        1.01       34.88     36.82 o
  -8   3  12      232.41      262.13     47.67 o
  -7   3  12       11.58       78.44     34.97 o
  -6   3  12       57.30       63.38     29.33 o
  -5   3  12        0.50       17.33     26.56 o
  -4   3  12       81.26      119.02     23.66 o
  -3   3  12      246.92      241.83     30.13 o
  -2   3  12     1686.67     1480.61    104.95 o
  -1   3  12     1371.92     1255.41     73.47 o
   0   3  12       58.74       63.45     19.49 o
   1   3  12     1066.83     1005.40     51.30 o
   2   3  12       37.51       28.70     17.36 o
   3   3  12        9.00       24.44     13.20 o
   4   3  12      415.87      409.80     34.37 o
   5   3  12       76.20       53.74     20.34 o
   6   3  12      500.43      631.84     44.80 o
   7   3  12      363.57      390.60     37.13 o
   8   3  12       46.31       40.32     20.80 o
   9   3  12       41.91       39.01     20.43 o
  10   3  12       26.89       61.28     29.59 o
  11   3  12       35.03       50.10     25.90 o
  -8   4  12       25.41        1.26     39.70 o
  -7   4  12      292.75      309.16     53.23 o
  -6   4  12      127.06      175.79     41.49 o
  -5   4  12      157.31      153.58     46.70 o
  -4   4  12      112.38      166.76     35.05 o
  -3   4  12      905.76      878.13     51.65 o
  -2   4  12     2216.52     2112.97    126.37 o
  -1   4  12        6.19       10.12     24.38 o
   0   4  12      110.37      102.93     21.54 o
   1   4  12       18.02       36.58     17.59 o
   2   4  12      113.52      134.78     18.00 o
   3   4  12     1065.83     1003.00     39.84 o
   4   4  12     1005.07      919.09     49.06 o
   5   4  12      141.33      129.81     32.98 o
   6   4  12     1689.68     1625.73     67.32 o
   7   4  12      417.26      320.19     34.10 o
   8   4  12      208.32      176.05     28.06 o
   9   4  12      255.14      252.37     32.96 o
  10   4  12        9.31       -1.41     20.00 o
  11   4  12      196.33      129.28     29.69 o
  -8   5  12      293.21      228.33     51.07 o
  -7   5  12      872.47     1027.89    105.14 o
  -6   5  12      135.00      179.60    106.92 o
  -5   5  12       10.34       39.37     28.47 o
  -4   5  12       75.26      118.06     31.22 o
  -3   5  12       59.38       93.82     28.43 o
  -2   5  12     1325.11     1232.68     57.20 o
  -1   5  12     1241.45     1231.34     82.60 o
   0   5  12      203.04      224.79     27.60 o
   1   5  12     1212.43     1206.50     44.51 o
   2   5  12     2622.80     2556.17     67.52 o
   3   5  12     1232.90     1173.22     43.46 o
   4   5  12      149.02      168.15     19.57 o
   5   5  12      410.06      385.11     35.01 o
   6   5  12      622.80      694.34     49.91 o
   7   5  12      747.60      699.76     48.55 o
   8   5  12      434.14      344.06     36.31 o
   9   5  12        7.69       47.57     23.62 o
  10   5  12      374.66      421.66     43.14 o
  11   5  12      554.87      589.47     51.51 o
  12   5  12       51.61      136.31     36.28 o
  -8   6  12      219.16      233.15     50.66 o
  -7   6  12       62.07       96.49     38.10 o
  -6   6  12      459.42      492.85     61.83 o
  -5   6  12       61.12        2.05     29.05 o
  -4   6  12      192.01      201.35     64.07 o
  -3   6  12     1707.82     1775.30     93.63 o
  -2   6  12     1161.51     1274.01     81.16 o
  -1   6  12        3.95       18.68     16.12 o
   0   6  12     1459.53     1374.08     48.21 o
   1   6  12       93.99       72.36     16.59 o
   2   6  12      583.01      609.48     34.70 o
   3   6  12     1050.44     1022.62     43.34 o
   4   6  12       48.98       43.66     15.31 o
   5   6  12     1332.80     1267.32     81.37 o
   6   6  12     2081.83     2016.08     72.69 o
   7   6  12      869.03      833.84     52.44 o
   8   6  12      118.08      104.50     23.46 o
   9   6  12      369.53      332.68     36.61 o
  10   6  12        0.04       16.76     20.32 o
  11   6  12        8.40       51.28     27.38 o
  12   6  12        3.16      -21.23     40.94 o
  -7   7  12      536.87      484.11     64.48 o
  -6   7  12       52.41      114.69     58.78 o
  -5   7  12      324.49      305.41     49.26 o
  -4   7  12      631.47      610.29     62.80 o
  -3   7  12        9.85       56.52     27.18 o
  -2   7  12       38.70       25.81     45.42 o
  -1   7  12       49.03       34.91     18.63 o
   0   7  12      366.98      365.18     28.33 o
   1   7  12     3023.23     2770.58     72.68 o
   2   7  12     1128.64     1112.59     45.63 o
   3   7  12       19.74       14.49     14.07 o
   4   7  12      448.93      432.68     30.36 o
   5   7  12      126.12      163.45     24.20 o
   6   7  12      451.89      357.63     35.87 o
   7   7  12      116.52      122.20     24.05 o
   8   7  12      112.73      178.94     27.32 o
   9   7  12      672.54      641.07     49.42 o
  10   7  12      489.20      592.54     80.68 o
  11   7  12       14.80       28.20     28.19 o
  12   7  12        0.39        3.92     55.03 o
  -7   8  12       90.29       78.13     39.48 o
  -6   8  12      112.55       94.62     39.94 o
  -5   8  12        4.27       20.40     28.21 o
  -4   8  12      385.55      369.42     52.74 o
  -3   8  12      634.07      632.70     62.06 o
  -2   8  12      313.34      210.40     39.21 o
  -1   8  12       52.56       79.58     21.14 o
   0   8  12      987.16     1159.84     65.45 o
   1   8  12     1450.92     1432.53     58.87 o
   2   8  12        5.66       22.74     14.28 o
   3   8  12        2.59      -12.89     12.89 o
   4   8  12      112.00      108.98     21.41 o
   5   8  12      449.71      487.63     32.83 o
   6   8  12      866.57      900.93     52.42 o
   7   8  12      231.16      263.22     32.97 o
   8   8  12      159.63      174.48     26.31 o
   9   8  12      377.36      316.62     46.03 o
  10   8  12      122.41      131.07     34.73 o
  11   8  12       54.78       69.09     51.05 o
  12   8  12       23.28       98.95     39.50 o
  -6   9  12      145.68      223.61     57.17 o
  -5   9  12      159.98       91.34     36.91 o
  -4   9  12      396.95      381.71     86.20 o
  -3   9  12      332.88      419.88     53.04 o
  -2   9  12      132.09      185.54     27.15 o
  -1   9  12       10.26       58.59     19.90 o
   0   9  12       75.72      106.16     29.44 o
   1   9  12      118.42      115.72     19.49 o
   2   9  12      530.42      555.27     35.02 o
   3   9  12        0.27       11.50     13.77 o
   4   9  12      282.53      274.52     26.32 o
   5   9  12      865.42      846.57     42.65 o
   6   9  12      750.95      789.28     49.53 o
   7   9  12       33.03       40.34     17.55 o
   8   9  12      327.50      313.73     44.34 o
   9   9  12        2.72       36.75     26.57 o
  10   9  12      166.84      148.54     36.15 o
  11   9  12       63.57       90.64     74.35 o
  -6  10  12        4.22      -30.49     30.49 o
  -5  10  12      229.11      264.01     49.58 o
  -4  10  12        9.26        4.06     29.76 o
  -3  10  12       44.35      133.00     26.79 o
  -2  10  12      122.27      151.44     49.80 o
  -1  10  12       46.02       39.17     21.02 o
   0  10  12      360.16      371.31     37.18 o
   1  10  12      892.64      997.03     56.65 o
   2  10  12      188.57      207.20     23.28 o
   3  10  12      202.77      249.23     24.82 o
   4  10  12       54.01       72.92     17.41 o
   5  10  12        0.03       15.64     17.46 o
   6  10  12        1.11       22.63     21.41 o
   7  10  12       62.41       58.92     70.30 o
   8  10  12       47.61       91.31     29.77 o
   9  10  12      921.20      915.94    142.57 o
  10  10  12      488.42      437.14     55.78 o
  11  10  12        0.91       10.78     30.07 o
  -5  11  12        8.48       24.06     36.64 o
  -4  11  12      862.99      931.43     84.35 o
  -3  11  12      522.08      499.49     47.22 o
  -2  11  12        0.45       74.73     22.74 o
  -1  11  12      965.26     1179.21     66.49 o
   0  11  12      802.54      772.09     52.79 o
   1  11  12       14.42       37.24     19.56 o
   2  11  12      615.29      691.55     60.87 o
   3  11  12       87.95       92.26     18.66 o
   4  11  12      570.98      621.29     38.51 o
   5  11  12     1488.44     1354.60     82.74 o
   6  11  12      616.94      592.35     45.07 o
   7  11  12        0.12       -8.09     35.72 o
   8  11  12      417.09      493.02     56.04 o
   9  11  12      248.13      300.62     47.72 o
  10  11  12      133.96      158.60     38.16 o
  11  11  12       56.00       57.77     32.67 o
  -4  12  12      108.68      114.15     40.37 o
  -3  12  12      183.95      254.14     51.65 o
  -2  12  12      138.67      147.62     30.06 o
  -1  12  12        2.63      -15.96     17.95 o
   0  12  12      478.14      551.10     46.74 o
   1  12  12      827.69      893.96     57.71 o
   2  12  12      162.77      229.25     30.17 o
   3  12  12      642.08      673.06    125.70 o
   4  12  12      519.51      548.75     44.17 o
   5  12  12       16.21       48.72     19.83 o
   6  12  12      121.52       99.54     23.23 o
   7  12  12        3.37      -24.81     43.32 o
   8  12  12        9.39       36.33     26.03 o
   9  12  12      253.61      241.19     43.47 o
  10  12  12      275.69      263.04     45.58 o
  11  12  12        9.56       42.17     31.13 o
  -3  13  12      110.75      115.19     30.48 o
  -2  13  12       83.59      128.28     34.32 o
  -1  13  12      427.58      427.39     43.34 o
   0  13  12      279.17      213.92     31.78 o
   1  13  12       14.90       50.19     26.54 o
   2  13  12       33.50       52.32     33.71 o
   3  13  12       16.24        4.46     23.62 o
   4  13  12       70.21      115.71     31.12 o
   5  13  12      196.68      153.44     26.94 o
   6  13  12        8.05       22.78     27.12 o
   7  13  12      325.01      263.89     59.89 o
   8  13  12      339.24      358.95    111.44 o
   9  13  12       59.87       78.11     33.28 o
  10  13  12       28.82       44.92     33.10 o
  -2  14  12       48.76       71.08     29.07 o
  -1  14  12        9.72       25.43     29.21 o
   0  14  12       15.55       56.61     31.32 o
   1  14  12       79.21       53.23     47.47 o
   2  14  12        7.77       21.04     34.01 o
   3  14  12       31.08       67.73     29.57 o
   4  14  12      502.48      384.82     49.94 o
   5  14  12      392.57      371.65     50.93 o
   6  14  12        7.79       39.06     22.05 o
   7  14  12       69.68      120.89     42.04 o
   8  14  12        9.02       61.12     45.12 o
   9  14  12        0.01       26.19     43.42 o
   0  15  12      283.79      364.65     53.24 o
   1  15  12       25.11       13.48     56.57 o
   2  15  12       65.03       59.60     31.82 o
   3  15  12      185.33      171.48     41.08 o
   4  15  12      201.13      213.80     49.31 o
   5  15  12       66.80      119.44     34.71 o
   6  15  12      196.84      213.07     41.50 o
   7  15  12       25.45       58.11     47.63 o
   8  15  12      339.89      292.95     48.85 o
   3  16  12      126.62       91.80     35.00 o
   4  16  12      330.91      367.48     51.56 o
   5  16  12      299.86      333.14     71.67 o
   6  16  12       32.21      108.78     35.29 o
  -3  -8  13      306.42      307.41     52.20 o
  -2  -8  13        2.53       53.94     34.53 o
  -1  -8  13      144.26      123.87     63.74 o
   0  -8  13        9.46       58.51     50.21 o
   1  -8  13       26.74       65.90     36.43 o
  -5  -7  13       35.97       62.04     47.13 o
  -4  -7  13      222.89      250.03     51.01 o
  -3  -7  13      367.38      338.11     52.51 o
  -2  -7  13       92.15       33.46     33.05 o
  -1  -7  13       13.52       67.58     30.68 o
   0  -7  13      169.05      206.17     34.31 o
   1  -7  13      175.13      298.52     69.22 o
   2  -7  13        1.47       69.64     36.88 o
   3  -7  13        1.82       -2.86     33.08 o
  -6  -6  13       19.99       28.99     37.35 o
  -5  -6  13       14.12       -8.29     32.45 o
  -4  -6  13       86.85       32.48     34.77 o
  -3  -6  13       24.31        9.37     25.53 o
  -2  -6  13      433.70      502.88     47.11 o
  -1  -6  13       87.01      125.78     27.92 o
   0  -6  13      862.14      968.10    124.90 o
   1  -6  13      132.20      213.18     40.27 o
   2  -6  13       45.96       35.26     28.95 o
   3  -6  13       11.92       67.03     33.91 o
   4  -6  13       57.76      116.24     36.78 o
   5  -6  13        0.50       56.25     35.15 o
  -7  -5  13      275.71      277.20     54.46 o
  -6  -5  13       20.60       51.42     35.24 o
  -5  -5  13      277.06      264.05     51.75 o
  -4  -5  13      328.49      417.73     44.24 o
  -3  -5  13      536.43      545.05     50.60 o
  -2  -5  13        9.23       14.54     22.97 o
  -1  -5  13      454.88      405.42     42.42 o
   0  -5  13      269.87      309.50     37.25 o
   1  -5  13      298.70      334.61     58.75 o
   2  -5  13       63.41       55.48     30.34 o
   3  -5  13      251.97      249.05     42.51 o
   4  -5  13      258.02      363.48     68.92 o
   5  -5  13      437.00      429.74     56.12 o
   6  -5  13      198.91      152.66     40.97 o
  -7  -4  13        2.76       42.97     34.90 o
  -6  -4  13      942.44      997.41     69.43 o
  -5  -4  13      307.41      334.09     41.48 o
  -4  -4  13       10.01       36.30     24.54 o
  -3  -4  13       20.45       21.95     22.63 o
  -2  -4  13       14.10       15.13     20.91 o
  -1  -4  13       87.05      142.49     28.86 o
   0  -4  13     1348.52     1277.48     90.10 o
   1  -4  13      891.40      873.03     55.75 o
   2  -4  13      387.44      452.59     70.66 o
   3  -4  13      374.41      472.56     57.39 o
   4  -4  13        0.98       -7.36     24.07 o
   5  -4  13        6.03        6.47     26.05 o
   6  -4  13        8.32       84.79     34.56 o
   7  -4  13        5.38       67.04     36.24 o
  -8  -3  13       34.39      143.32     39.85 o
  -7  -3  13       30.29       85.72     29.35 o
  -6  -3  13       15.39       -3.34     23.77 o
  -5  -3  13      907.73      940.73     65.00 o
  -4  -3  13      305.00      268.62     46.49 o
  -3  -3  13       50.00       84.47     24.70 o
  -2  -3  13       60.42       36.93     21.87 o
  -1  -3  13      581.48      557.72     46.85 o
   0  -3  13      352.02      387.89     38.56 o
   1  -3  13        2.21       20.33     18.91 o
   2  -3  13        4.68       35.54     25.93 o
   3  -3  13      283.56      340.93    120.78 o
   4  -3  13      443.88      579.92     60.69 o
   5  -3  13       15.26       38.07     28.42 o
   6  -3  13        0.15       39.07     28.42 o
   7  -3  13       14.78       29.39     30.96 o
   8  -3  13      177.81      192.59     44.92 o
  -8  -2  13      126.04      191.59     58.38 o
  -7  -2  13        4.60       63.96     29.14 o
  -6  -2  13      410.79      415.73    101.06 o
  -5  -2  13      536.17      659.43     55.74 o
  -4  -2  13      215.37      220.26     33.05 o
  -3  -2  13       18.69       32.65     20.77 o
  -2  -2  13       18.96       -7.24     24.05 o
  -1  -2  13       39.26       29.67     19.99 o
   0  -2  13      145.42      123.32     33.36 o
   1  -2  13      333.82      372.92     36.65 o
   2  -2  13        6.13      -19.19     23.30 o
   3  -2  13      420.96      575.56     90.11 o
   4  -2  13      700.46      853.26     95.50 o
   5  -2  13       14.40       48.68     56.27 o
   6  -2  13        6.17       -2.45     24.75 o
   7  -2  13       14.36        3.54     27.87 o
   8  -2  13        4.71       19.43     44.79 o
  -8  -1  13      140.55      241.86     49.14 o
  -7  -1  13       37.57       59.26     45.65 o
  -6  -1  13      206.49      248.84     35.14 o
  -5  -1  13       76.28      131.14     34.76 o
  -4  -1  13      166.23      192.46     30.75 o
  -3  -1  13       31.41       19.74     20.00 o
  -2  -1  13       21.60       35.81     20.06 o
  -1  -1  13      362.74      361.55     60.89 o
   0  -1  13      746.99      717.58     60.43 o
   1  -1  13      412.98      383.97     36.19 o
   2  -1  13      184.81      240.85     28.82 o
   3  -1  13      697.06      598.34     60.54 o
   4  -1  13       36.94       54.12     29.99 o
   5  -1  13        4.31        8.50     26.32 o
   6  -1  13        8.33       14.69     25.62 o
   7  -1  13      191.64      270.38     62.73 o
   8  -1  13       78.81      123.05     33.08 o
   9  -1  13      312.83      343.51     42.21 o
  -8   0  13       20.30       11.46     32.64 o
  -7   0  13       52.22       83.16     30.06 o
  -6   0  13      157.57      122.47     30.93 o
  -5   0  13     1948.14     2037.34     85.44 o
  -4   0  13      373.51      422.13     41.03 o
  -3   0  13     1590.66     1382.80     69.42 o
  -2   0  13      913.50      994.73     58.50 o
  -1   0  13      159.59      172.60     27.77 o
   0   0  13       78.34       94.94     22.38 o
   1   0  13       13.88       21.82     17.74 o
   2   0  13      121.91      145.66     33.67 o
   3   0  13     2244.73     2159.06    101.43 o
   4   0  13     2624.67     2554.38    112.07 o
   5   0  13        8.04       13.23     34.48 o
   6   0  13      378.32      399.93     52.45 o
   7   0  13      117.26       85.51     25.55 o
   8   0  13       97.97      101.20     27.37 o
   9   0  13       68.64       90.58     28.30 o
  -8   1  13       12.00      -32.14     32.14 o
  -7   1  13      137.48      179.72     43.69 o
  -6   1  13      715.15      758.84     57.05 o
  -5   1  13      480.25      523.17     49.84 o
  -4   1  13       42.82       59.67     22.61 o
  -3   1  13      297.78      203.58     30.76 o
  -2   1  13     1544.33     1497.21     69.90 o
  -1   1  13     3163.16     2855.01    104.77 o
   0   1  13      766.15      727.36     58.00 o
   1   1  13       38.46       64.79     20.95 o
   2   1  13      855.83      837.75     50.33 o
   3   1  13     1313.30     1319.21     84.33 o
   4   1  13      170.33      241.77     38.30 o
   5   1  13      185.95      205.40     37.89 o
   6   1  13        5.36       10.05     25.24 o
   7   1  13      592.33      592.78     48.88 o
   8   1  13      619.16      714.22     54.79 o
   9   1  13       83.67       82.39     27.89 o
  10   1  13      142.71      175.89     36.09 o
  -8   2  13       15.35       73.08     37.52 o
  -7   2  13       67.99      100.80     76.12 o
  -6   2  13       54.13       58.68     40.40 o
  -5   2  13      330.35      254.99     35.08 o
  -4   2  13      141.67      157.64     35.84 o
  -3   2  13       52.13       38.21     19.68 o
  -2   2  13     1694.33     1680.51     70.21 o
  -1   2  13      108.60       97.38     22.54 o
   0   2  13        2.23       -9.90     15.21 o
   1   2  13      226.30      260.03     30.71 o
   2   2  13       98.06      103.55     29.58 o
   3   2  13      203.62      189.13     35.22 o
   4   2  13       99.23      131.68     32.12 o
   5   2  13       11.16       25.41     18.42 o
   6   2  13      138.92      177.42     27.23 o
   7   2  13      912.26      855.38     65.03 o
   8   2  13       84.21       63.51     22.35 o
   9   2  13       20.28       53.94     28.22 o
  10   2  13        8.40       56.60     32.21 o
  -8   3  13        0.98       60.68     47.70 o
  -7   3  13      575.61      517.40     64.29 o
  -6   3  13      485.11      494.26     75.28 o
  -5   3  13       14.10       28.84     25.18 o
  -4   3  13      125.88       79.60     24.19 o
  -3   3  13        7.36        9.22     18.77 o
  -2   3  13      554.28      500.39     42.16 o
  -1   3  13       21.82       34.83     18.98 o
   0   3  13      188.60      142.61     24.11 o
   1   3  13      560.80      537.02     53.50 o
   2   3  13     2276.55     2204.65     75.06 o
   3   3  13      188.17      224.69     28.96 o
   4   3  13        5.46       78.39     27.83 o
   5   3  13       16.59       40.98     19.29 o
   6   3  13       68.31       60.28     20.19 o
   7   3  13      367.10      304.87     33.68 o
   8   3  13       28.65       56.87     21.95 o
   9   3  13       85.87      115.65     26.05 o
  10   3  13      224.09      268.91     37.99 o
  11   3  13       84.59       96.93     45.43 o
  -8   4  13       94.62      124.33     42.08 o
  -7   4  13      706.04      655.36     74.14 o
  -6   4  13        3.68       44.20     47.10 o
  -5   4  13       15.16       -6.75     24.62 o
  -4   4  13      261.38      248.37     42.59 o
  -3   4  13       19.96      -15.75     22.61 o
  -2   4  13       70.79      109.81     24.42 o
  -1   4  13     2751.10     2688.15     87.34 o
   0   4  13      133.35      123.82     29.44 o
   1   4  13     1515.36     1390.31     60.73 o
   2   4  13      766.68      748.56     47.60 o
   3   4  13       68.16       42.36     18.95 o
   4   4  13      585.39      534.69     39.62 o
   5   4  13       23.17       52.05     24.99 o
   6   4  13      378.08      396.47     37.35 o
   7   4  13      458.14      425.16     39.62 o
   8   4  13      955.73      810.06     56.89 o
   9   4  13        0.01       52.63     21.90 o
  10   4  13      183.37      265.32     36.28 o
  11   4  13       64.27      139.32     30.54 o
  -8   5  13      137.73      165.27    135.74 o
  -7   5  13       85.29      136.79     43.93 o
  -6   5  13     1055.70      955.13     85.75 o
  -5   5  13      189.92      219.82     45.34 o
  -4   5  13       46.20       31.86     28.71 o
  -3   5  13     1027.58     1079.22     80.33 o
  -2   5  13     1122.01     1077.08     58.50 o
  -1   5  13      240.74      230.64     29.60 o
   0   5  13      460.85      420.63     37.77 o
   1   5  13       22.94       31.75     18.14 o
   2   5  13     1428.65     1434.50     82.58 o
   3   5  13     1606.49     1596.29     52.68 o
   4   5  13      169.77      156.27     25.32 o
   5   5  13      294.11      321.35     36.61 o
   6   5  13     1855.07     1828.63     70.01 o
   7   5  13      593.12      639.28     48.05 o
   8   5  13       61.28       62.58     21.65 o
   9   5  13      204.98      260.56     33.59 o
  10   5  13       12.99       46.19     23.59 o
  11   5  13      191.28      290.96     52.20 o
  -7   6  13     1007.92      981.68     91.57 o
  -6   6  13       89.55      130.00     41.35 o
  -5   6  13      400.05      383.22     56.16 o
  -4   6  13      198.56      180.52     78.43 o
  -3   6  13       23.73       34.76     25.99 o
  -2   6  13      331.48      338.58     45.73 o
  -1   6  13      801.87      819.58     60.74 o
   0   6  13      156.59      210.35     29.29 o
   1   6  13     2909.81     2665.16     85.94 o
   2   6  13     2417.40     2294.37     65.04 o
   3   6  13       56.78       75.71     17.49 o
   4   6  13      794.37      755.70     38.98 o
   5   6  13      203.16      250.22     31.51 o
   6   6  13       73.20       77.68     20.61 o
   7   6  13      274.48      282.40     32.64 o
   8   6  13      304.44      243.81     54.28 o
   9   6  13      158.65      179.73     29.00 o
  10   6  13     1213.98     1133.99     69.57 o
  11   6  13      219.58      224.68     34.75 o
  -7   7  13       15.32      -21.58     36.52 o
  -6   7  13      402.83      489.51     65.38 o
  -5   7  13        0.24        7.32     30.83 o
  -4   7  13      881.88      985.41    108.86 o
  -3   7  13      930.60      907.47    102.16 o
  -2   7  13      112.87      124.29     34.43 o
  -1   7  13        1.98        7.83     22.72 o
   0   7  13      385.27      475.85     39.25 o
   1   7  13      614.12      597.38     43.49 o
   2   7  13      177.68      210.62     23.52 o
   3   7  13      397.48      375.99     32.86 o
   4   7  13      195.00      211.13     23.63 o
   5   7  13     1330.71     1378.26     63.71 o
   6   7  13      159.40      200.48     32.53 o
   7   7  13       50.97       21.96     24.03 o
   8   7  13       32.61       24.41     18.98 o
   9   7  13       41.87       62.53     22.15 o
  10   7  13        6.42       56.44     32.21 o
  11   7  13       82.79      120.20     36.49 o
  -6   8  13      156.88      191.17     47.37 o
  -5   8  13      267.62      226.06     47.47 o
  -4   8  13      363.97      432.08     58.44 o
  -3   8  13       11.94       26.00     27.44 o
  -2   8  13       18.64        6.34     22.97 o
  -1   8  13       17.28       53.07     26.20 o
   0   8  13       60.96       54.31     49.37 o
   1   8  13      121.98      124.28     19.70 o
   2   8  13     1044.78     1074.36     47.85 o
   3   8  13       87.45       87.07     18.62 o
   4   8  13      691.52      725.36     64.39 o
   5   8  13      337.04      384.28     36.02 o
   6   8  13      132.97      150.19     25.30 o
   7   8  13        3.78       27.70     18.37 o
   8   8  13      277.03      291.15     35.07 o
   9   8  13       50.60       54.73     22.17 o
  10   8  13       51.88       24.57     30.86 o
  11   8  13      343.66      367.81     78.90 o
  -6   9  13       22.94       42.61     35.27 o
  -5   9  13      310.76      374.71     57.61 o
  -4   9  13        1.49      -13.40     28.75 o
  -3   9  13      453.70      466.49     59.62 o
  -2   9  13      109.28      154.38     40.04 o
  -1   9  13       13.99       82.07     29.26 o
   0   9  13       10.54       38.92     19.40 o
   1   9  13      773.09      790.86     50.59 o
   2   9  13     1630.34     1636.71     89.54 o
   3   9  13       22.22       43.05     15.80 o
   4   9  13      443.28      433.50     32.03 o
   5   9  13      345.53      370.64     29.77 o
   6   9  13      715.15      700.13     49.42 o
   7   9  13      102.60      147.79     25.68 o
   8   9  13        1.25        6.86     24.41 o
   9   9  13      152.12      135.45     35.38 o
  10   9  13      413.84      465.28    136.01 o
  11   9  13       77.08       75.97     43.88 o
  -5  10  13        5.39       34.80     37.37 o
  -4  10  13      862.40      896.16     84.93 o
  -3  10  13      612.74      735.53     80.94 o
  -2  10  13       93.44       56.60     42.71 o
  -1  10  13      195.19      217.27     49.66 o
   0  10  13       21.51       59.30     20.57 o
   1  10  13      112.56       73.25     24.14 o
   2  10  13      487.58      528.55     42.38 o
   3  10  13      483.78      501.92     58.90 o
   4  10  13      115.71      116.35     31.51 o
   5  10  13     1380.54     1387.37     54.67 o
   6  10  13      420.94      419.10     48.28 o
   7  10  13        2.64       24.36     23.87 o
   8  10  13       43.57       49.38     28.09 o
   9  10  13       54.47       85.49     30.20 o
  10  10  13       84.58       35.59     69.99 o
  11  10  13       63.61       95.78     34.88 o
  -4  11  13       75.98      103.39     52.42 o
  -3  11  13      282.68      248.77     46.05 o
  -2  11  13      520.81      653.13     67.89 o
  -1  11  13       31.52      100.30     24.58 o
   0  11  13      917.20      917.17     58.90 o
   1  11  13      893.11      944.85     58.27 o
   2  11  13       99.85      165.49     26.35 o
   3  11  13      478.44      484.49     41.91 o
   4  11  13      446.08      527.18     36.73 o
   5  11  13       99.27      110.84     23.36 o
   6  11  13      312.89      307.72     43.74 o
   7  11  13       59.20       76.83     48.81 o
   8  11  13      165.33      136.47     34.36 o
   9  11  13      410.85      490.10     59.54 o
  10  11  13      275.73      198.26     51.38 o
  -3  12  13      311.78      284.62     50.12 o
  -2  12  13       29.15       39.38     30.44 o
  -1  12  13      525.87      676.72     52.89 o
   0  12  13      176.46      184.66     29.74 o
   1  12  13       16.79       21.81     21.46 o
   2  12  13      121.99      164.59     27.45 o
   3  12  13        0.68      -10.56     22.29 o
   4  12  13      683.40      624.47     59.64 o
   5  12  13      978.16      915.59     57.13 o
   6  12  13      175.81      214.75     45.96 o
   7  12  13      104.26      158.60     44.59 o
   8  12  13      383.53      416.55     90.35 o
   9  12  13       30.68       40.63     63.50 o
  10  12  13       32.43       23.34     31.33 o
  -2  13  13       17.64      105.64     27.86 o
  -1  13  13        9.08       48.49     31.26 o
   0  13  13      294.62      334.36     38.99 o
   1  13  13      236.08      238.18     39.87 o
   2  13  13       19.33       49.34     26.62 o
   3  13  13      100.41      136.68     67.62 o
   4  13  13      152.45      168.42     35.29 o
   5  13  13       20.48       79.83     30.15 o
   6  13  13        3.62       42.47     21.85 o
   7  13  13       12.83       47.82     28.36 o
   8  13  13       42.05       22.31     29.28 o
   9  13  13      281.99      327.19     51.75 o
  -1  14  13       52.91      154.48     37.90 o
   0  14  13      284.93      391.08     53.85 o
   1  14  13        0.71       30.70     71.74 o
   2  14  13       58.86       73.07     30.77 o
   3  14  13        1.41       28.06     27.85 o
   4  14  13        1.38       70.57     28.92 o
   5  14  13        1.97       35.29     28.54 o
   6  14  13      146.21      169.85     36.92 o
   7  14  13       11.67        5.70     28.03 o
   8  14  13      258.58      304.79     48.47 o
   9  14  13      128.14      197.18     43.44 o
   1  15  13      211.01      243.45     50.95 o
   2  15  13       16.21       33.25     30.06 o
   3  15  13      226.19      278.47     45.35 o
   4  15  13      294.68      232.84     79.87 o
   5  15  13       66.36       97.27     37.56 o
   6  15  13        9.45       99.71     32.31 o
   7  15  13      131.09      152.38     58.31 o
  -3  -7  14      217.80      266.57     48.95 o
  -2  -7  14       70.92       42.71     33.17 o
  -1  -7  14      106.14      163.32     42.73 o
   0  -7  14       90.71      135.75     41.43 o
   1  -7  14       17.25       87.16     38.45 o
  -5  -6  14        6.70      -20.90     32.61 o
  -4  -6  14      138.00      209.33     46.94 o
  -3  -6  14      647.13      628.56     70.13 o
  -2  -6  14        3.12        3.42     31.38 o
  -1  -6  14       28.06       59.97     28.28 o
   0  -6  14       19.00       45.27     34.82 o
   1  -6  14      132.27      145.11     41.91 o
   2  -6  14       50.62       49.42     35.41 o
   3  -6  14       13.12       53.24     45.59 o
  -6  -5  14       59.22       -5.52     34.20 o
  -5  -5  14        2.32       66.87     39.60 o
  -4  -5  14        3.02        8.23     25.62 o
  -3  -5  14      114.05      165.24     34.43 o
  -2  -5  14      298.31      253.14     37.47 o
  -1  -5  14       25.94       70.40     26.20 o
   0  -5  14      928.95     1033.86     65.78 o
   1  -5  14      267.24      252.21     44.76 o
   2  -5  14        3.16       38.80     30.25 o
   3  -5  14        2.22       63.11     35.56 o
   4  -5  14       41.71       75.03     45.09 o
   5  -5  14       10.89       17.74     31.68 o
  -6  -4  14        3.44       21.41     33.92 o
  -5  -4  14      802.79      780.65     61.70 o
  -4  -4  14      627.23      641.93     55.61 o
  -3  -4  14       44.32       25.61     25.73 o
  -2  -4  14       11.47       49.70     25.03 o
  -1  -4  14      479.27      461.96     45.10 o
   0  -4  14      278.23      253.39     52.08 o
   1  -4  14      407.17      408.48     53.35 o
   2  -4  14      199.10      148.65     64.40 o
   3  -4  14      394.47      536.27     60.73 o
   4  -4  14      361.60      444.89     57.03 o
   5  -4  14      206.04      200.91     73.64 o
   6  -4  14      230.06      226.96     59.99 o
  -7  -3  14       27.71       63.78     32.14 o
  -6  -3  14      292.11      318.58     66.80 o
  -5  -3  14      106.58      103.56     30.92 o
  -4  -3  14      141.87      175.94     33.17 o
  -3  -3  14       19.81       38.61     33.98 o
  -2  -3  14      206.37      240.37     45.53 o
  -1  -3  14      189.39      183.06     32.55 o
   0  -3  14      564.32      621.46     91.50 o
   1  -3  14      783.19      758.83     69.66 o
   2  -3  14      145.26      178.94     35.74 o
   3  -3  14      291.52      462.58     56.78 o
   4  -3  14       56.74      121.43     35.48 o
   5  -3  14        6.92       95.39     33.87 o
   6  -3  14      156.57      190.12     42.67 o
   7  -3  14       64.23       90.68     62.40 o
  -7  -2  14       31.22       17.28     26.56 o
  -6  -2  14       32.75       56.22     28.58 o
  -5  -2  14      180.78      150.02     31.97 o
  -4  -2  14      447.04      475.19     46.46 o
  -3  -2  14        0.13       19.23     61.59 o
  -2  -2  14        0.74       21.69     21.52 o
  -1  -2  14      100.19      127.05     28.02 o
   0  -2  14      721.30      789.16     55.01 o
   1  -2  14      234.30      210.98     31.39 o
   2  -2  14      105.35      114.46     34.07 o
   3  -2  14        3.40       -5.34     26.82 o
   4  -2  14      688.12      652.49     68.36 o
   5  -2  14        2.75       38.45     30.46 o
   6  -2  14       13.23       43.48     33.21 o
   7  -2  14        2.78       20.67     79.27 o
   8  -2  14       40.42       67.99     36.95 o
  -7  -1  14       73.40      217.68     49.19 o
  -6  -1  14      136.56      146.76     31.45 o
  -5  -1  14      897.49      963.68     65.46 o
  -4  -1  14      363.38      452.24     45.17 o
  -3  -1  14       20.89       10.82     21.01 o
  -2  -1  14       18.73       78.13     23.22 o
  -1  -1  14       59.81       58.77     26.78 o
   0  -1  14        0.21      -22.53     22.53 o
   1  -1  14      191.03      214.53     30.11 o
   2  -1  14      112.43       84.29     31.15 o
   3  -1  14     1212.43     1223.51     86.44 o
   4  -1  14     1297.93     1209.11     88.14 o
   5  -1  14      150.85       81.01     33.02 o
   6  -1  14        0.93        1.93     36.55 o
   7  -1  14        8.70        9.16     70.23 o
   8  -1  14       16.92       74.68     33.47 o
  -7   0  14        4.04       92.44     47.43 o
  -6   0  14      302.81      335.41     41.40 o
  -5   0  14       50.68       61.83     25.30 o
  -4   0  14      202.58      267.31     36.05 o
  -3   0  14       28.93        0.65     23.18 o
  -2   0  14     1281.90     1341.19     71.70 o
  -1   0  14     1032.66     1008.58     60.24 o
   0   0  14      250.93      266.52     32.92 o
   1   0  14      367.45      339.03     35.28 o
   2   0  14       76.53       61.13     33.22 o
   3   0  14      766.78      739.79     85.26 o
   4   0  14       37.77       81.14     30.45 o
   5   0  14      336.33      290.37     47.77 o
   6   0  14       67.01      141.51     38.23 o
   7   0  14      263.90      353.10     53.55 o
   8   0  14       86.84       82.93     35.05 o
   9   0  14      358.87      359.90     96.64 o
  -8   1  14       16.85       30.50     39.09 o
  -7   1  14        1.23        1.07     31.64 o
  -6   1  14      103.90      134.60     39.67 o
  -5   1  14     1428.40     1244.39     73.45 o
  -4   1  14      614.62      725.14     54.66 o
  -3   1  14      153.56      116.52     26.84 o
  -2   1  14     1630.70     1584.10     72.06 o
  -1   1  14        4.28       11.67     19.61 o
   0   1  14       33.91       54.11     21.39 o
   1   1  14        6.59       12.14     18.68 o
   2   1  14       12.80       30.17     30.46 o
   3   1  14      345.54      413.94     53.39 o
   4   1  14     1952.40     2032.51    103.80 o
   5   1  14        3.37       61.91     25.84 o
   6   1  14     1026.95     1149.07     87.70 o
   7   1  14      107.00       91.80     84.59 o
   8   1  14       12.95        7.12     30.17 o
   9   1  14       30.29       53.44     26.67 o
  -7   2  14      176.26      215.17     72.34 o
  -6   2  14      126.36      220.43     45.54 o
  -5   2  14      507.72      580.07     50.83 o
  -4   2  14       17.25       29.53     20.99 o
  -3   2  14      384.50      306.87     35.95 o
  -2   2  14       80.00       53.36     42.79 o
  -1   2  14     1210.08     1230.47     64.24 o
   0   2  14       51.90       67.32     21.92 o
   1   2  14      230.37      216.22     29.89 o
   2   2  14      267.13      307.35     55.34 o
   3   2  14      826.99      801.30     70.68 o
   4   2  14      981.19      945.87    102.30 o
   5   2  14       31.02       15.51     24.36 o
   6   2  14        5.09       36.98     27.46 o
   7   2  14      880.89     1087.97    137.01 o
   8   2  14      293.18      333.76     39.32 o
   9   2  14       74.76      155.26     90.68 o
  10   2  14        1.40       87.74     28.01 o
  -7   3  14        1.22       11.91     43.22 o
  -6   3  14       56.70       70.22     34.50 o
  -5   3  14       29.54       51.61     31.17 o
  -4   3  14      192.26      214.54     45.45 o
  -3   3  14      159.00      165.92     29.01 o
  -2   3  14     2046.71     1814.78    121.32 o
  -1   3  14      557.33      570.45     46.08 o
   0   3  14        2.05       24.75     21.45 o
   1   3  14       64.87       56.55     20.37 o
   2   3  14       53.90       78.63     20.89 o
   3   3  14       11.87        7.53     23.59 o
   4   3  14       47.05       62.41     38.09 o
   5   3  14      513.20      437.62     54.12 o
   6   3  14      675.57      749.46     69.35 o
   7   3  14     1035.04     1085.48     63.85 o
   8   3  14       28.90       46.96     21.81 o
   9   3  14        1.16       39.42     25.13 o
  10   3  14      146.99      223.71     36.10 o
  -7   4  14      208.88      227.44     50.01 o
  -6   4  14      390.98      415.48     72.17 o
  -5   4  14       27.12       53.90     31.82 o
  -4   4  14        6.07       -4.63     27.94 o
  -3   4  14       70.61       75.78     23.84 o
  -2   4  14      246.65      278.45     33.36 o
  -1   4  14       72.45       81.05     22.94 o
   0   4  14      202.39      147.48     26.46 o
   1   4  14      223.08      244.77     31.61 o
   2   4  14      605.20      672.78     47.01 o
   3   4  14      248.04      211.52     28.81 o
   4   4  14      108.42       46.90     29.02 o
   5   4  14       19.19        1.07     24.02 o
   6   4  14      113.68      124.21     35.84 o
   7   4  14      217.75      204.53     29.50 o
   8   4  14      106.65      137.43     27.42 o
   9   4  14       45.26       80.58     25.44 o
  10   4  14      265.11      356.14     50.65 o
  -7   5  14      380.99      382.18     61.74 o
  -6   5  14      120.63       94.34     41.07 o
  -5   5  14       21.95      104.06     34.90 o
  -4   5  14       70.37       81.75     35.08 o
  -3   5  14       46.27       58.42     60.86 o
  -2   5  14      712.81      708.61     50.54 o
  -1   5  14     1309.96     1408.04    103.35 o
   0   5  14       70.34       46.17     26.88 o
   1   5  14     1118.52     1156.06     60.37 o
   2   5  14     1031.90     1045.80     70.49 o
   3   5  14      127.07      138.02     25.69 o
   4   5  14        3.04        4.75     24.54 o
   5   5  14       11.24       32.07     17.93 o
   6   5  14        3.58       33.69     19.17 o
   7   5  14      549.98      547.84     49.41 o
   8   5  14      665.21      634.11     49.93 o
   9   5  14       36.76       59.17     23.79 o
  10   5  14      490.44      522.12     48.66 o
  -7   6  14       34.69      137.79     49.07 o
  -6   6  14      791.09      813.12     82.61 o
  -5   6  14      287.97      302.76     49.42 o
  -4   6  14      348.09      339.81     64.74 o
  -3   6  14     1163.85     1264.91     89.58 o
  -2   6  14      248.36      254.81     53.43 o
  -1   6  14      113.41       84.82     23.39 o
   0   6  14      508.31      552.15     44.06 o
   1   6  14      276.13      263.03     32.06 o
   2   6  14     1499.60     1461.64     65.02 o
   3   6  14     1959.07     1643.87    143.07 o
   4   6  14       33.32       44.16     25.39 o
   5   6  14      500.49      493.31     43.61 o
   6   6  14      537.30      525.77     63.66 o
   7   6  14      902.81      908.22     57.55 o
   8   6  14       28.55       55.58     22.40 o
   9   6  14       88.16      117.82     26.77 o
  10   6  14      106.53      133.78     28.31 o
  11   6  14      372.45      447.82     47.74 o
  -6   7  14       76.30       95.38     41.18 o
  -5   7  14      281.64      250.66     49.96 o
  -4   7  14       37.32      102.92     34.94 o
  -3   7  14      287.94      347.30     60.09 o
  -2   7  14       73.62      160.47     37.92 o
  -1   7  14       61.97       29.27     25.73 o
   0   7  14        0.91        8.21     17.73 o
   1   7  14     1467.67     1490.13     76.73 o
   2   7  14     1618.83     1588.49     68.31 o
   3   7  14       15.23       37.32     18.82 o
   4   7  14      107.76      148.71     40.10 o
   5   7  14       99.90       88.53     21.86 o
   6   7  14       57.88       87.79     22.83 o
   7   7  14       68.73      107.92     23.72 o
   8   7  14        3.40        1.61     18.71 o
   9   7  14      102.54      125.51     25.87 o
  10   7  14      537.16      525.81     48.80 o
  11   7  14      212.95      247.88     47.68 o
  -6   8  14       29.53       64.75     37.64 o
  -5   8  14       54.16       54.24     34.91 o
  -4   8  14      247.79      296.07     49.62 o
  -3   8  14      513.84      525.89     60.94 o
  -2   8  14      158.02      177.75     38.58 o
  -1   8  14       10.70       46.59     27.22 o
   0   8  14        4.97       79.51     27.34 o
   1   8  14      130.20      152.93     26.53 o
   2   8  14        8.68       38.12     22.37 o
   3   8  14       46.63       90.48     19.98 o
   4   8  14       22.40       35.53     15.69 o
   5   8  14      777.39      725.56     50.36 o
   6   8  14      496.98      479.75     45.07 o
   7   8  14       88.64       92.88     23.56 o
   8   8  14       56.05       89.26     25.13 o
   9   8  14        0.48       25.24     21.51 o
  10   8  14      115.98      204.80     43.85 o
  11   8  14        2.37       55.90     38.26 o
  -5   9  14       13.03       36.75     35.45 o
  -4   9  14      484.24      575.90    158.13 o
  -3   9  14      223.82      303.97     47.85 o
  -2   9  14       80.13       60.45     32.03 o
  -1   9  14        9.31       10.34     27.56 o
   0   9  14      145.54      164.94     35.64 o
   1   9  14        3.67       41.52     27.38 o
   2   9  14     1029.38     1039.58     56.86 o
   3   9  14      841.02      849.34     44.67 o
   4   9  14      490.62      499.20     35.21 o
   5   9  14     1019.24      915.42     56.55 o
   6   9  14        7.11      -20.09     26.46 o
   7   9  14       15.29       36.46     20.85 o
   8   9  14       42.22       34.27     27.27 o
   9   9  14       32.63      109.28     35.08 o
  10   9  14        5.92       15.13     29.86 o
  -4  10  14       51.15       44.32     35.36 o
  -3  10  14      457.07      501.50     63.30 o
  -2  10  14      844.18      833.34     76.29 o
  -1  10  14      134.01      159.33     35.98 o
   0  10  14      628.67      610.62     61.56 o
   1  10  14      152.69      186.46     35.94 o
   2  10  14      555.83      534.02     45.39 o
   3  10  14       79.91       85.86     19.02 o
   4  10  14      945.21      947.82     48.64 o
   5  10  14        2.61       30.69     21.02 o
   6  10  14     1108.61     1067.09     76.74 o
   7  10  14       17.11       83.19     28.85 o
   8  10  14      133.05      171.91     37.18 o
   9  10  14      203.76      183.26     39.79 o
  10  10  14      481.54      461.22     59.26 o
  -4  11  14      396.80      417.99     64.61 o
  -3  11  14      452.04      581.35     86.20 o
  -2  11  14       19.87       37.39     30.34 o
  -1  11  14      516.46      771.53     71.95 o
   0  11  14        1.61       54.81     28.19 o
   1  11  14       98.11      180.75     28.62 o
   2  11  14        2.27       31.58     21.45 o
   3  11  14        0.11       61.75     21.87 o
   4  11  14      206.03      228.80     27.21 o
   5  11  14     1572.08     1471.39     70.02 o
   6  11  14      335.86      300.85     43.36 o
   7  11  14      229.18      195.40     38.08 o
   8  11  14        0.15       16.77     26.65 o
   9  11  14       54.47      101.93     36.95 o
  10  11  14       13.50        0.90     32.73 o
  -3  12  14       27.13       62.75     35.86 o
  -2  12  14      261.23      285.82     48.94 o
  -1  12  14       37.44       50.11     32.57 o
   0  12  14      739.56      826.37     74.43 o
   1  12  14      309.34      264.86     35.86 o
   2  12  14       19.17       60.55     22.99 o
   3  12  14        5.85       50.87     25.60 o
   4  12  14       95.90       52.32     27.58 o
   5  12  14       32.66       70.43     36.85 o
   6  12  14      346.43      300.32     44.99 o
   7  12  14      121.34      126.97     41.71 o
   8  12  14      347.40      319.98     48.61 o
   9  12  14      364.00      507.57     60.76 o
  -2  13  14        5.05       81.63     35.22 o
  -1  13  14      209.21      134.66     39.58 o
   0  13  14      182.84      193.88     46.49 o
   1  13  14       70.21      118.63     34.24 o
   2  13  14       69.96      126.55     51.78 o
   3  13  14        0.57        7.00     28.01 o
   4  13  14       25.47      101.22     35.05 o
   5  13  14      132.44      161.67     38.70 o
   6  13  14      183.28      199.52     55.67 o
   7  13  14       27.93       52.27     28.27 o
   8  13  14      379.39      341.95     51.29 o
   9  13  14       21.32       43.71     32.23 o
   0  14  14       47.77       43.50     33.34 o
   1  14  14      219.31      372.30     51.05 o
   2  14  14        7.21       32.65     48.30 o
   3  14  14       52.68      144.32     60.02 o
   4  14  14       80.06      168.94     36.66 o
   5  14  14      133.97      292.10     64.97 o
   6  14  14       50.97       66.88     40.44 o
   7  14  14       52.07      105.85     34.96 o
   8  14  14        1.39       57.56     68.22 o
   2  15  14      151.79      136.65     62.23 o
   3  15  14      102.53      180.19     40.89 o
   4  15  14        0.14       74.46     35.17 o
   5  15  14       45.54       62.70     34.32 o
   6  15  14       38.19       25.98     49.07 o
  -2  -6  15       34.91       54.93     46.16 o
  -1  -6  15       14.60       70.80     29.24 o
   0  -6  15       12.18       96.11     54.06 o
   1  -6  15      165.87      253.74     70.97 o
  -4  -5  15      408.45      374.70     58.58 o
  -3  -5  15       71.60       74.22     52.13 o
  -2  -5  15       11.87       58.34     29.28 o
  -1  -5  15      121.73       86.85     31.06 o
   0  -5  15        1.19       33.23     32.52 o
   1  -5  15      113.83      149.37     44.62 o
   2  -5  15      200.99      282.75     51.48 o
   3  -5  15       13.74       78.44     38.37 o
  -5  -4  15       50.91       73.36     32.50 o
  -4  -4  15       18.06       90.62     38.68 o
  -3  -4  15      136.21      132.36     37.71 o
  -2  -4  15       18.13       66.78     28.61 o
  -1  -4  15      118.16      110.67     31.11 o
   0  -4  15      977.42     1116.16    153.78 o
   1  -4  15      387.95      407.59     56.73 o
   2  -4  15       23.05       71.63     35.42 o
   3  -4  15        3.48       62.40     35.75 o
   4  -4  15        2.35       12.60     34.93 o
  -6  -3  15        2.31       32.56     29.59 o
  -5  -3  15      391.19      461.48     80.73 o
  -4  -3  15      470.78      465.59     49.60 o
  -3  -3  15       59.79       77.03     29.23 o
  -2  -3  15       10.46       12.09     24.83 o
  -1  -3  15       54.76       57.26     26.62 o
   0  -3  15        6.90       20.44     22.14 o
   1  -3  15       99.65      126.15     37.57 o
   2  -3  15       18.39       46.44     32.14 o
   3  -3  15      116.08      157.26     41.93 o
   4  -3  15      378.37      453.49    151.54 o
   5  -3  15       43.77       97.21     37.99 o
   6  -3  15        2.98       27.55     33.06 o
  -6  -2  15       72.03       85.49     30.15 o
  -5  -2  15      137.03      129.53     33.29 o
  -4  -2  15       21.52       39.02     34.59 o
  -3  -2  15        1.56       26.39     23.70 o
  -2  -2  15       33.59       39.23     25.09 o
  -1  -2  15       93.18      139.82     29.15 o
   0  -2  15      136.20      167.04     49.25 o
   1  -2  15       39.29       57.07     33.06 o
   2  -2  15       13.10       31.30     29.27 o
   3  -2  15      140.86      273.17     46.60 o
   4  -2  15       28.41       90.79     56.74 o
   5  -2  15        5.03       -4.32     51.45 o
   6  -2  15      104.57       95.12     48.67 o
   7  -2  15       77.95       89.22     42.88 o
  -6  -1  15       19.07       65.54     44.14 o
  -5  -1  15       15.67       29.46     28.17 o
  -4  -1  15      369.92      367.35     42.51 o
  -3  -1  15      128.76      122.39     35.77 o
  -2  -1  15       35.17       51.28     24.55 o
  -1  -1  15      221.63      295.03     37.56 o
   0  -1  15      397.65      341.33     42.44 o
   1  -1  15      341.35      263.62     35.14 o
   2  -1  15       14.23       -8.77     27.67 o
   3  -1  15      129.99       99.94     34.53 o
   4  -1  15      127.47      226.36     43.48 o
   5  -1  15      425.34      429.39     57.50 o
   6  -1  15        9.57        8.53     30.66 o
   7  -1  15       40.34      102.08     39.71 o
  -7   0  15        7.10       21.13     36.09 o
  -6   0  15       43.59       73.66     29.38 o
  -5   0  15      555.68      526.52     51.29 o
  -4   0  15      642.97      634.30     79.10 o
  -3   0  15       26.14       60.34     25.24 o
  -2   0  15      374.72      334.11     39.25 o
  -1   0  15        0.09       16.02     20.71 o
   0   0  15       77.22       54.80     24.22 o
   1   0  15      176.48      140.47     37.99 o
   2   0  15       36.33       54.54     33.09 o
   3   0  15      399.04      433.71     56.76 o
   4   0  15      899.48      979.25     82.89 o
   5   0  15      276.57      278.83     47.07 o
   6   0  15       20.21      102.30     32.85 o
   7   0  15        3.16       69.61     32.72 o
   8   0  15        0.26       31.44     48.47 o
  -7   1  15      105.11      204.00     63.43 o
  -6   1  15      233.44      259.82     53.89 o
  -5   1  15        0.19       15.23     25.54 o
  -4   1  15      247.36      214.66     33.94 o
  -3   1  15      213.85      185.82     32.71 o
  -2   1  15      333.99      348.53     52.63 o
  -1   1  15     1202.80     1055.58     73.53 o
   0   1  15      620.01      549.73     53.04 o
   1   1  15       67.04      118.35     33.50 o
   2   1  15      146.74      122.52     36.02 o
   3   1  15      270.43      244.05     46.12 o
   4   1  15       88.22      114.57     55.27 o
   5   1  15       67.13      102.99     32.92 o
   6   1  15       36.49       43.76     30.38 o
   7   1  15      227.70      284.35     50.05 o
   8   1  15      201.51      207.94     45.93 o
  -7   2  15       10.73       38.42     33.25 o
  -6   2  15      301.89      296.68     52.54 o
  -5   2  15      548.03      571.61     65.31 o
  -4   2  15       66.07      138.68     31.99 o
  -3   2  15       63.38       82.55     36.14 o
  -2   2  15      917.30      875.20     76.14 o
  -1   2  15      142.10      146.63     37.38 o
   0   2  15      127.69      194.20     30.79 o
   1   2  15      180.85      207.69     31.11 o
   2   2  15      187.22      169.76     38.51 o
   3   2  15      532.94      540.20     61.17 o
   4   2  15      620.02      671.63     66.93 o
   5   2  15       60.37      134.03     38.25 o
   6   2  15      371.52      460.88     58.24 o
   7   2  15      175.07      138.61     61.09 o
   8   2  15        1.16       79.53     60.76 o
   9   2  15       15.57        3.95     80.54 o
  -7   3  15      227.68      238.74     50.95 o
  -6   3  15       76.64      110.16     59.12 o
  -5   3  15       49.26       44.71     35.72 o
  -4   3  15       56.06       57.67     31.09 o
  -3   3  15       16.83        3.14     21.33 o
  -2   3  15        3.48       18.40     20.23 o
  -1   3  15      695.94      751.91     78.24 o
   0   3  15       93.28       79.14     24.23 o
   1   3  15      253.43      240.26     32.01 o
   2   3  15      173.04      203.91     29.19 o
   3   3  15      152.30      107.13     34.41 o
   4   3  15      998.08      974.83    169.85 o
   5   3  15        1.34        2.36     25.91 o
   6   3  15       48.79       18.05     32.08 o
   7   3  15      303.20      354.43     53.10 o
   8   3  15       97.73      171.36     77.46 o
   9   3  15       53.77       84.84     66.48 o
  -6   4  15       59.32      126.13     37.72 o
  -5   4  15       24.59       37.84     33.55 o
  -4   4  15       13.05       12.19     28.09 o
  -3   4  15       48.12      -13.83     20.55 o
  -2   4  15      600.61      621.30     50.51 o
  -1   4  15     1085.49     1088.94     63.28 o
   0   4  15        1.83       22.53     19.60 o
   1   4  15        5.76       25.05     19.73 o
   2   4  15       42.73       44.92     31.17 o
   3   4  15        1.18        1.38     26.28 o
   4   4  15        2.31      -12.30     36.75 o
   5   4  15      118.90      139.77     35.37 o
   6   4  15      238.98      225.17     43.68 o
   7   4  15      878.56      892.19     80.14 o
   8   4  15      399.45      486.65     59.32 o
   9   4  15       70.59       68.16     25.72 o
  10   4  15       62.95      156.86     32.10 o
  -6   5  15      416.59      399.88     59.67 o
  -5   5  15      169.18      336.40     54.01 o
  -4   5  15       81.04       94.14     37.94 o
  -3   5  15      295.49      280.08     55.94 o
  -2   5  15      105.49      139.71     27.38 o
  -1   5  15        1.43        4.32     37.63 o
   0   5  15      687.78      614.96     48.02 o
   1   5  15       10.79       29.05     20.18 o
   2   5  15      918.59      887.31     78.96 o
   3   5  15      975.89      904.63    106.08 o
   4   5  15      310.74      345.34     50.18 o
   5   5  15      126.88      168.19     36.16 o
   6   5  15       99.30      109.13     33.95 o
   7   5  15      377.15      457.51    106.75 o
   8   5  15       71.25      101.50     27.18 o
   9   5  15      239.81      229.84     34.28 o
  10   5  15      111.04      167.49     43.84 o
  -6   6  15      112.53      113.47     44.02 o
  -5   6  15       70.44      194.10     44.43 o
  -4   6  15      258.78      228.51     46.13 o
  -3   6  15        1.86       61.49     29.62 o
  -2   6  15      685.55      747.83     70.25 o
  -1   6  15      454.81      379.52     58.67 o
   0   6  15       50.57      104.49     24.04 o
   1   6  15     1068.10     1042.29     60.41 o
   2   6  15     1050.81      977.51     60.70 o
   3   6  15        2.56       32.84     18.87 o
   4   6  15      320.32      378.53    124.22 o
   5   6  15       15.41       51.83     28.09 o
   6   6  15        8.71      -11.81     25.94 o
   7   6  15      649.88      646.43     50.84 o
   8   6  15      279.84      326.17     52.70 o
   9   6  15       72.65      131.04     29.14 o
  10   6  15      580.52      606.97     72.63 o
  -5   7  15       92.70      152.19     43.62 o
  -4   7  15      507.55      412.87     69.86 o
  -3   7  15      706.49      677.35     70.14 o
  -2   7  15      391.78      455.99     57.45 o
  -1   7  15       25.22       71.80     30.36 o
   0   7  15       27.21       63.45     22.10 o
   1   7  15       44.66       77.61     23.37 o
[truncated: 31,315 more chars]
